# Supplementary material for: 6-(4-Meth­oxy­phen­yl)-7-phenyl-2,3-dihydro-1H-pyrrolizine-5-carbaldehyde
Source: Acta Crystallogr Sect E Struct Rep Online. 2011 Aug 27;67(Pt 9):o2417. doi: 10.1107/S1600536811033022 (PMC3200840; doi:10.1107/S1600536811033022)
Supplement: Supplementary file 1 [file e-67-o2417-sup1.cif]

##############################################################################
#                                                                            #
# This CIF contains the data in a paper accepted for publication in          #
# Acta Crystallographica Section E. It conforms to the requirements of       #
# Notes for Authors for Acta Crystallographica Section E, and has been       #
# peer reviewed under the auspices of the IUCr Commission on Journals.       #
#                                                                            #
# Full details of the Crystallographic Information File format               #
# are given in the paper "The Crystallographic Information File (CIF):       #
# a New Standard Archive File for Crystallography" by S. R. Hall, F. H.      #
# Allen and I. D. Brown [Acta Cryst. (1991), A47, 655-685].                  #
#                                                                            #
# The current version of the core CIF dictionary is obtainable from          #
# ftp://ftp.iucr.org/pub/cif_core.dic.                                       #
#                                                                            #
# Software is freely available for graphical display of the structure(s)     #
# in this CIF. For information consult the CIF software page                 #
# http://www.iucr.org/resources/cif/software.                                #
#                                                                            #
# This file may be used for bona fide research purposes within the           #
# scientific community so long as proper attribution is given to the journal # 
# article from which it was obtained.                                        #
#                                                                            #
##############################################################################
data_I
_audit_creation_method     SHELXL-97
_chemical_name_systematic
;
6-(4-Methoxyphenyl)-7-phenyl-2,3-dihydro-1<i>H</i>-pyrrolizine-5-carbaldehyde
;
_chemical_name_common     ?
_chemical_formula_moiety     'C21 H19 N O2'
_chemical_formula_sum     'C21 H19 N O2'
_chemical_formula_iupac     'C21 H19 N O2'
_chemical_formula_weight     317.37
_chemical_melting_point     ?
_symmetry_cell_setting     monoclinic
_symmetry_space_group_name_H-M     'P 21/n'
_symmetry_space_group_name_Hall     '-P 2yn'
loop_
    _symmetry_equiv_pos_as_xyz
    'x, y, z'
    '-x+1/2, y+1/2, -z+1/2'
    '-x, -y, -z'
    'x-1/2, -y-1/2, z-1/2'
_cell_length_a     12.2276(17)
_cell_length_b     9.1557(10)
_cell_length_c     15.462(2)
_cell_angle_alpha     90.00
_cell_angle_beta     104.174(11)
_cell_angle_gamma     90.00
_cell_volume     1678.3(4)
_cell_formula_units_Z     4
_cell_measurement_reflns_used     18580
_cell_measurement_theta_min     2.4
_cell_measurement_theta_max     30
_cell_measurement_temperature     193(2)
_exptl_crystal_description     plate
_exptl_crystal_colour     'light brown'
_exptl_crystal_size_max     0.30
_exptl_crystal_size_mid     0.20
_exptl_crystal_size_min     0.07
_exptl_crystal_density_diffrn     1.256
_exptl_crystal_density_meas     ?
_exptl_crystal_density_method     'not measured'
_exptl_crystal_F_000     672
_exptl_absorpt_coefficient_mu     0.081
_exptl_absorpt_correction_type     none
_exptl_special_details     ?
_diffrn_ambient_temperature     193(2)
_diffrn_radiation_type     'Mo K\a'
_diffrn_radiation_wavelength     0.71073
_diffrn_measurement_device_type     'Stoe IPDS 2T'
_diffrn_measurement_device     '2-circle goniometer'
_diffrn_measurement_method     'rotation method'
_diffrn_detector_area_resol_mean     6.67
_diffrn_reflns_number     23718
_diffrn_reflns_av_R_equivalents     0.0670
_diffrn_reflns_av_sigmaI/netI     0.0364
_diffrn_reflns_theta_min     2.44
_diffrn_reflns_theta_max     28.00
_diffrn_reflns_theta_full     28.00
_diffrn_measured_fraction_theta_max     0.998
_diffrn_measured_fraction_theta_full     0.998
_diffrn_reflns_limit_h_min     -16
_diffrn_reflns_limit_h_max     15
_diffrn_reflns_limit_k_min     -12
_diffrn_reflns_limit_k_max     12
_diffrn_reflns_limit_l_min     -20
_diffrn_reflns_limit_l_max     20
_diffrn_standards_number     ?
_diffrn_standards_interval_count     ?
_diffrn_standards_interval_time     ?
_diffrn_standards_decay_%     ?
_refine_special_details
;
Refinement of <i>F</i>^2^ against ALL reflections. The weighted <i>R</i>-factor
<i>wR</i> and goodness of fit <i>S</i> are based on <i>F</i>^2^, conventional
<i>R</i>-factors <i>R</i> are based on <i>F</i>, with <i>F</i> set to zero for
negative <i>F</i>^2^. The threshold expression of <i>F</i>^2^ >
\s(<i>F</i>^2^) is used only for calculating <i>R</i>-factors(gt) <i>etc</i>.
and is not relevant to the choice of reflections for refinement.
<i>R</i>-factors based on <i>F</i>^2^ are statistically about twice as large
as those based on <i>F</i>, and <i>R</i>- factors based on ALL data will be
even larger.
;
_reflns_number_total     4043
_reflns_number_gt     2868
_reflns_threshold_expression     I>2\s(I)
_refine_ls_structure_factor_coef     Fsqd
_refine_ls_matrix_type     full
_refine_ls_R_factor_all     0.0616
_refine_ls_R_factor_gt     0.0390
_refine_ls_wR_factor_ref     0.1019
_refine_ls_wR_factor_obs     0.0918
_refine_ls_goodness_of_fit_ref     1.020
_refine_ls_restrained_S_all     1.020
_refine_ls_number_reflns     4043
_refine_ls_number_parameters     218
_refine_ls_number_restraints     0
_refine_ls_hydrogen_treatment     constr
_refine_ls_weighting_scheme     calc
_refine_ls_weighting_details
         'calc w=1/[\s^2^(Fo^2^)+(0.0470P)^2^+0.1927P] where P=(Fo^2^+2Fc^2^)/3'
_atom_sites_solution_hydrogens     geom
_atom_sites_solution_primary     direct
_atom_sites_solution_secondary     difmap
_refine_ls_shift/su_max     0.000
_refine_ls_shift/su_mean     0.000
_refine_diff_density_max     0.166
_refine_diff_density_min     -0.158
_refine_ls_extinction_method     none
_refine_ls_extinction_coef     ?
loop_
    _atom_type_symbol
    _atom_type_description
    _atom_type_scat_dispersion_real
    _atom_type_scat_dispersion_imag
    _atom_type_scat_source
    'C' 'C' 0.0033 0.0016
                         'International Tables Vol C Tables 4.2.6.8 and 6.1.1.4'
    'H' 'H' 0.0000 0.0000
                         'International Tables Vol C Tables 4.2.6.8 and 6.1.1.4'
    'N' 'N' 0.0061 0.0033
                         'International Tables Vol C Tables 4.2.6.8 and 6.1.1.4'
    'O' 'O' 0.0106 0.0060
                         'International Tables Vol C Tables 4.2.6.8 and 6.1.1.4'
_computing_data_collection     'X-AREA (Stoe & Cie, 2010)'
_computing_cell_refinement     'X-AREA (Stoe & Cie, 2010)'
_computing_data_reduction     'X-RED  (Stoe & Cie, 2010)'
_computing_structure_solution     'SIR97 (Altomare <i>et al.</i>, 1999)'
_computing_structure_refinement     'SHELXL97 (Sheldrick, 2008)'
_computing_molecular_graphics     'PLATON (Spek, 2009)'
_computing_publication_material     'PLATON (Spek, 2009)'
loop_
    _atom_site_type_symbol
    _atom_site_label
    _atom_site_fract_x
    _atom_site_fract_y
    _atom_site_fract_z
    _atom_site_U_iso_or_equiv
    _atom_site_adp_type
    _atom_site_calc_flag
    _atom_site_refinement_flags
    _atom_site_occupancy
    _atom_site_symmetry_multiplicity
    _atom_site_disorder_assembly
    _atom_site_disorder_group
    C C1 0.06152(12) 0.14978(15) 0.66247(9) 0.0393(3) Uani d . 1 1 . .
    H H1A 0.0946 0.2238 0.7081 0.047 Uiso calc R 1 1 . .
    H H1B 0.1108 0.0625 0.6709 0.047 Uiso calc R 1 1 . .
    C C2 -0.05958(14) 0.10999(18) 0.66633(10) 0.0517(4) Uani d . 1 1 . .
    H H2A -0.0599 0.0171 0.6991 0.062 Uiso calc R 1 1 . .
    H H2B -0.0917 0.1877 0.6972 0.062 Uiso calc R 1 1 . .
    C C3 -0.12865(12) 0.09433(16) 0.56986(10) 0.0432(3) Uani d . 1 1 . .
    H H3A -0.1354 -0.0092 0.5508 0.052 Uiso calc R 1 1 . .
    H H3B -0.2050 0.1368 0.5617 0.052 Uiso calc R 1 1 . .
    N N4 -0.06033(9) 0.17804(11) 0.52170(7) 0.0359(2) Uani d . 1 1 . .
    C C5 -0.07535(10) 0.22928(14) 0.43583(9) 0.0352(3) Uani d . 1 1 . .
    C C6 0.02545(10) 0.29896(13) 0.43203(8) 0.0319(3) Uani d . 1 1 . .
    C C7 0.10129(10) 0.28749(13) 0.51738(8) 0.0319(3) Uani d . 1 1 . .
    C C7A 0.04412(10) 0.21009(13) 0.57039(8) 0.0339(3) Uani d . 1 1 . .
    C C8 -0.17589(11) 0.20663(15) 0.36689(10) 0.0430(3) Uani d . 1 1 . .
    H H8 -0.1776 0.2450 0.3095 0.052 Uiso calc R 1 1 . .
    O O9 -0.25971(9) 0.14180(13) 0.37601(8) 0.0582(3) Uani d . 1 1 . .
    C C10 0.05027(10) 0.36298(13) 0.35126(8) 0.0321(3) Uani d . 1 1 . .
    C C11 -0.01913(10) 0.46703(13) 0.29946(8) 0.0343(3) Uani d . 1 1 . .
    H H11 -0.0849 0.4985 0.3165 0.041 Uiso calc R 1 1 . .
    C C12 0.00522(10) 0.52607(14) 0.22357(8) 0.0358(3) Uani d . 1 1 . .
    H H12 -0.0439 0.5962 0.1889 0.043 Uiso calc R 1 1 . .
    C C13 0.10122(11) 0.48215(15) 0.19885(8) 0.0370(3) Uani d . 1 1 . .
    C C14 0.17152(11) 0.37719(16) 0.24926(9) 0.0407(3) Uani d . 1 1 . .
    H H14 0.2371 0.3459 0.2320 0.049 Uiso calc R 1 1 . .
    C C15 0.14613(10) 0.31872(15) 0.32406(9) 0.0369(3) Uani d . 1 1 . .
    H H15 0.1946 0.2470 0.3578 0.044 Uiso calc R 1 1 . .
    O O16 0.13358(9) 0.53308(12) 0.12557(7) 0.0498(3) Uani d . 1 1 . .
    C C17 0.06605(15) 0.64537(19) 0.07522(11) 0.0580(4) Uani d . 1 1 . .
    H H17A -0.0108 0.6088 0.0513 0.087 Uiso calc R 1 1 . .
    H H17B 0.0985 0.6748 0.0259 0.087 Uiso calc R 1 1 . .
    H H17C 0.0640 0.7297 0.1138 0.087 Uiso calc R 1 1 . .
    C C18 0.21576(10) 0.34911(13) 0.54706(8) 0.0315(3) Uani d . 1 1 . .
    C C19 0.24241(11) 0.48377(14) 0.51540(9) 0.0397(3) Uani d . 1 1 . .
    H H19 0.1856 0.5375 0.4749 0.048 Uiso calc R 1 1 . .
    C C20 0.35037(12) 0.54021(16) 0.54212(10) 0.0462(3) Uani d . 1 1 . .
    H H20 0.3675 0.6313 0.5192 0.055 Uiso calc R 1 1 . .
    C C21 0.43355(12) 0.46435(16) 0.60222(9) 0.0458(3) Uani d . 1 1 . .
    H H21 0.5078 0.5029 0.6203 0.055 Uiso calc R 1 1 . .
    C C22 0.40810(11) 0.33296(16) 0.63563(9) 0.0428(3) Uani d . 1 1 . .
    H H22 0.4646 0.2817 0.6778 0.051 Uiso calc R 1 1 . .
    C C23 0.30042(11) 0.27471(14) 0.60821(8) 0.0364(3) Uani d . 1 1 . .
    H H23 0.2841 0.1833 0.6313 0.044 Uiso calc R 1 1 . .
loop_
    _atom_site_aniso_label
    _atom_site_aniso_U_11
    _atom_site_aniso_U_22
    _atom_site_aniso_U_33
    _atom_site_aniso_U_12
    _atom_site_aniso_U_13
    _atom_site_aniso_U_23
    C1 0.0432(7) 0.0409(7) 0.0367(7) 0.0017(5) 0.0154(5) 0.0031(5)
    C2 0.0539(9) 0.0616(9) 0.0454(8) -0.0123(7) 0.0234(7) 0.0019(7)
    C3 0.0396(7) 0.0450(7) 0.0501(8) -0.0072(6) 0.0209(6) 0.0019(6)
    N4 0.0306(5) 0.0407(5) 0.0386(6) -0.0036(4) 0.0129(4) 0.0008(5)
    C5 0.0296(6) 0.0411(6) 0.0361(6) -0.0010(5) 0.0102(5) -0.0007(5)
    C6 0.0268(6) 0.0368(6) 0.0324(6) 0.0011(4) 0.0080(5) -0.0010(5)
    C7 0.0289(6) 0.0363(6) 0.0314(6) 0.0011(5) 0.0094(5) -0.0005(5)
    C7A 0.0323(6) 0.0369(6) 0.0342(6) 0.0004(5) 0.0116(5) -0.0018(5)
    C8 0.0310(7) 0.0497(7) 0.0469(8) -0.0026(6) 0.0070(6) -0.0037(6)
    O9 0.0336(6) 0.0685(7) 0.0695(7) -0.0141(5) 0.0069(5) -0.0018(6)
    C10 0.0260(6) 0.0391(6) 0.0304(6) -0.0005(5) 0.0055(4) -0.0013(5)
    C11 0.0271(6) 0.0411(6) 0.0349(6) 0.0036(5) 0.0079(5) -0.0021(5)
    C12 0.0323(6) 0.0390(6) 0.0343(6) 0.0043(5) 0.0046(5) 0.0034(5)
    C13 0.0326(6) 0.0461(7) 0.0323(6) -0.0012(5) 0.0082(5) 0.0038(5)
    C14 0.0270(6) 0.0565(8) 0.0405(7) 0.0073(5) 0.0120(5) 0.0070(6)
    C15 0.0267(6) 0.0470(7) 0.0362(6) 0.0056(5) 0.0059(5) 0.0064(5)
    O16 0.0450(6) 0.0659(6) 0.0418(5) 0.0064(5) 0.0170(4) 0.0167(5)
    C17 0.0609(10) 0.0662(10) 0.0462(9) 0.0048(8) 0.0120(7) 0.0216(8)
    C18 0.0286(6) 0.0388(6) 0.0278(6) -0.0005(5) 0.0085(4) -0.0034(5)
    C19 0.0360(7) 0.0394(6) 0.0413(7) -0.0013(5) 0.0047(5) 0.0023(5)
    C20 0.0433(8) 0.0435(7) 0.0496(8) -0.0106(6) 0.0071(6) 0.0017(6)
    C21 0.0346(7) 0.0561(8) 0.0433(8) -0.0096(6) 0.0033(6) -0.0054(6)
    C22 0.0337(7) 0.0550(8) 0.0355(7) 0.0004(6) 0.0005(5) 0.0007(6)
    C23 0.0339(6) 0.0435(7) 0.0307(6) -0.0004(5) 0.0057(5) 0.0025(5)
_geom_special_details
;
All e.s.d.'s (except the e.s.d. in the dihedral angle between two l.s. planes)
are estimated using the full covariance matrix. The cell e.s.d.'s are taken
into account individually in the estimation of e.s.d.'s in distances, angles
and torsion angles; correlations between e.s.d.'s in cell parameters are only
used when they are defined by crystal symmetry. An approximate (isotropic)
treatment of cell e.s.d.'s is used for estimating e.s.d.'s involving l.s.
planes.
;
loop_
    _geom_bond_atom_site_label_1
    _geom_bond_atom_site_label_2
    _geom_bond_site_symmetry_2
    _geom_bond_distance
    _geom_bond_publ_flag
    C1 C7A . 1.4929(18) ?
    C1 C2 . 1.540(2) ?
    C1 H1A . 0.9900 ?
    C1 H1B . 0.9900 ?
    C2 C3 . 1.530(2) ?
    C2 H2A . 0.9900 ?
    C2 H2B . 0.9900 ?
    C3 N4 . 1.4645(16) ?
    C3 H3A . 0.9900 ?
    C3 H3B . 0.9900 ?
    N4 C7A . 1.3466(16) ?
    N4 C5 . 1.3773(17) ?
    C5 C6 . 1.4019(17) ?
    C5 C8 . 1.4314(18) ?
    C6 C7 . 1.4189(17) ?
    C6 C10 . 1.4768(17) ?
    C7 C7A . 1.3941(17) ?
    C7 C18 . 1.4743(17) ?
    C8 O9 . 1.2221(17) ?
    C8 H8 . 0.9500 ?
    C10 C11 . 1.3915(17) ?
    C10 C15 . 1.3987(17) ?
    C11 C12 . 1.3889(18) ?
    C11 H11 . 0.9500 ?
    C12 C13 . 1.3805(18) ?
    C12 H12 . 0.9500 ?
    C13 O16 . 1.3701(16) ?
    C13 C14 . 1.3935(18) ?
    C14 C15 . 1.3771(19) ?
    C14 H14 . 0.9500 ?
    C15 H15 . 0.9500 ?
    O16 C17 . 1.4247(18) ?
    C17 H17A . 0.9800 ?
    C17 H17B . 0.9800 ?
    C17 H17C . 0.9800 ?
    C18 C19 . 1.3943(18) ?
    C18 C23 . 1.3965(17) ?
    C19 C20 . 1.3833(19) ?
    C19 H19 . 0.9500 ?
    C20 C21 . 1.385(2) ?
    C20 H20 . 0.9500 ?
    C21 C22 . 1.375(2) ?
    C21 H21 . 0.9500 ?
    C22 C23 . 1.3873(18) ?
    C22 H22 . 0.9500 ?
    C23 H23 . 0.9500 ?
loop_
    _geom_angle_atom_site_label_1
    _geom_angle_atom_site_label_2
    _geom_angle_atom_site_label_3
    _geom_angle_site_symmetry_1
    _geom_angle_site_symmetry_3
    _geom_angle
    _geom_angle_publ_flag
    C7A C1 C2 . . 102.16(11) ?
    C7A C1 H1A . . 111.3 ?
    C2 C1 H1A . . 111.3 ?
    C7A C1 H1B . . 111.3 ?
    C2 C1 H1B . . 111.3 ?
    H1A C1 H1B . . 109.2 ?
    C3 C2 C1 . . 106.90(11) ?
    C3 C2 H2A . . 110.3 ?
    C1 C2 H2A . . 110.3 ?
    C3 C2 H2B . . 110.3 ?
    C1 C2 H2B . . 110.3 ?
    H2A C2 H2B . . 108.6 ?
    N4 C3 C2 . . 101.49(11) ?
    N4 C3 H3A . . 111.5 ?
    C2 C3 H3A . . 111.5 ?
    N4 C3 H3B . . 111.5 ?
    C2 C3 H3B . . 111.5 ?
    H3A C3 H3B . . 109.3 ?
    C7A N4 C5 . . 110.43(10) ?
    C7A N4 C3 . . 114.25(11) ?
    C5 N4 C3 . . 135.27(11) ?
    N4 C5 C6 . . 106.52(11) ?
    N4 C5 C8 . . 123.78(11) ?
    C6 C5 C8 . . 129.66(12) ?
    C5 C6 C7 . . 107.96(11) ?
    C5 C6 C10 . . 125.52(11) ?
    C7 C6 C10 . . 126.37(11) ?
    C7A C7 C6 . . 106.08(11) ?
    C7A C7 C18 . . 125.87(11) ?
    C6 C7 C18 . . 128.00(11) ?
    N4 C7A C7 . . 108.99(11) ?
    N4 C7A C1 . . 110.30(11) ?
    C7 C7A C1 . . 140.70(12) ?
    O9 C8 C5 . . 125.17(14) ?
    O9 C8 H8 . . 117.4 ?
    C5 C8 H8 . . 117.4 ?
    C11 C10 C15 . . 117.59(11) ?
    C11 C10 C6 . . 122.40(11) ?
    C15 C10 C6 . . 120.01(11) ?
    C12 C11 C10 . . 121.74(12) ?
    C12 C11 H11 . . 119.1 ?
    C10 C11 H11 . . 119.1 ?
    C13 C12 C11 . . 119.56(11) ?
    C13 C12 H12 . . 120.2 ?
    C11 C12 H12 . . 120.2 ?
    O16 C13 C12 . . 124.55(12) ?
    O16 C13 C14 . . 115.71(12) ?
    C12 C13 C14 . . 119.73(12) ?
    C15 C14 C13 . . 120.19(12) ?
    C15 C14 H14 . . 119.9 ?
    C13 C14 H14 . . 119.9 ?
    C14 C15 C10 . . 121.18(12) ?
    C14 C15 H15 . . 119.4 ?
    C10 C15 H15 . . 119.4 ?
    C13 O16 C17 . . 116.83(12) ?
    O16 C17 H17A . . 109.5 ?
    O16 C17 H17B . . 109.5 ?
    H17A C17 H17B . . 109.5 ?
    O16 C17 H17C . . 109.5 ?
    H17A C17 H17C . . 109.5 ?
    H17B C17 H17C . . 109.5 ?
    C19 C18 C23 . . 118.09(11) ?
    C19 C18 C7 . . 120.98(11) ?
    C23 C18 C7 . . 120.93(11) ?
    C20 C19 C18 . . 120.89(12) ?
    C20 C19 H19 . . 119.6 ?
    C18 C19 H19 . . 119.6 ?
    C19 C20 C21 . . 120.23(13) ?
    C19 C20 H20 . . 119.9 ?
    C21 C20 H20 . . 119.9 ?
    C22 C21 C20 . . 119.64(13) ?
    C22 C21 H21 . . 120.2 ?
    C20 C21 H21 . . 120.2 ?
    C21 C22 C23 . . 120.45(13) ?
    C21 C22 H22 . . 119.8 ?
    C23 C22 H22 . . 119.8 ?
    C22 C23 C18 . . 120.67(12) ?
    C22 C23 H23 . . 119.7 ?
    C18 C23 H23 . . 119.7 ?
loop_
    _geom_torsion_atom_site_label_1
    _geom_torsion_atom_site_label_2
    _geom_torsion_atom_site_label_3
    _geom_torsion_atom_site_label_4
    _geom_torsion_site_symmetry_1
    _geom_torsion_site_symmetry_2
    _geom_torsion_site_symmetry_3
    _geom_torsion_site_symmetry_4
    _geom_torsion
    _geom_torsion_publ_flag
    C7A C1 C2 C3 . . . . 21.22(15) ?
    C1 C2 C3 N4 . . . . -21.05(15) ?
    C2 C3 N4 C7A . . . . 13.49(15) ?
    C2 C3 N4 C5 . . . . -169.27(14) ?
    C7A N4 C5 C6 . . . . -0.94(14) ?
    C3 N4 C5 C6 . . . . -178.26(13) ?
    C7A N4 C5 C8 . . . . 177.15(12) ?
    C3 N4 C5 C8 . . . . -0.2(2) ?
    N4 C5 C6 C7 . . . . 0.34(14) ?
    C8 C5 C6 C7 . . . . -177.60(13) ?
    N4 C5 C6 C10 . . . . 176.21(11) ?
    C8 C5 C6 C10 . . . . -1.7(2) ?
    C5 C6 C7 C7A . . . . 0.35(14) ?
    C10 C6 C7 C7A . . . . -175.48(11) ?
    C5 C6 C7 C18 . . . . -177.23(12) ?
    C10 C6 C7 C18 . . . . 6.9(2) ?
    C5 N4 C7A C7 . . . . 1.19(14) ?
    C3 N4 C7A C7 . . . . 179.11(10) ?
    C5 N4 C7A C1 . . . . -177.99(10) ?
    C3 N4 C7A C1 . . . . -0.06(15) ?
    C6 C7 C7A N4 . . . . -0.93(14) ?
    C18 C7 C7A N4 . . . . 176.71(11) ?
    C6 C7 C7A C1 . . . . 177.85(15) ?
    C18 C7 C7A C1 . . . . -4.5(2) ?
    C2 C1 C7A N4 . . . . -13.35(14) ?
    C2 C1 C7A C7 . . . . 167.88(16) ?
    N4 C5 C8 O9 . . . . 1.0(2) ?
    C6 C5 C8 O9 . . . . 178.61(14) ?
    C5 C6 C10 C11 . . . . 55.01(18) ?
    C7 C6 C10 C11 . . . . -129.87(14) ?
    C5 C6 C10 C15 . . . . -124.61(14) ?
    C7 C6 C10 C15 . . . . 50.51(18) ?
    C15 C10 C11 C12 . . . . -0.26(18) ?
    C6 C10 C11 C12 . . . . -179.88(11) ?
    C10 C11 C12 C13 . . . . -0.67(19) ?
    C11 C12 C13 O16 . . . . -179.91(12) ?
    C11 C12 C13 C14 . . . . 1.2(2) ?
    O16 C13 C14 C15 . . . . -179.78(13) ?
    C12 C13 C14 C15 . . . . -0.8(2) ?
    C13 C14 C15 C10 . . . . -0.2(2) ?
    C11 C10 C15 C14 . . . . 0.68(19) ?
    C6 C10 C15 C14 . . . . -179.68(12) ?
    C12 C13 O16 C17 . . . . 3.9(2) ?
    C14 C13 O16 C17 . . . . -177.17(13) ?
    C7A C7 C18 C19 . . . . -142.11(13) ?
    C6 C7 C18 C19 . . . . 35.02(19) ?
    C7A C7 C18 C23 . . . . 37.43(18) ?
    C6 C7 C18 C23 . . . . -145.44(13) ?
    C23 C18 C19 C20 . . . . 1.60(19) ?
    C7 C18 C19 C20 . . . . -178.85(13) ?
    C18 C19 C20 C21 . . . . -1.1(2) ?
    C19 C20 C21 C22 . . . . -0.4(2) ?
    C20 C21 C22 C23 . . . . 1.3(2) ?
    C21 C22 C23 C18 . . . . -0.7(2) ?
    C19 C18 C23 C22 . . . . -0.70(19) ?
    C7 C18 C23 C22 . . . . 179.74(12) ?
data_global
_journal_date_recd_electronic     2011-08-08
_journal_date_accepted     2011-08-15
_journal_name_full     'Acta Crystallographica, Section E'
_journal_year     2011
_journal_volume     67
_journal_issue      9
_journal_page_first     o2417
_journal_page_last     o2417
_journal_paper_category     QO
_journal_coeditor_code     SI2370
_publ_contact_author_name     'Stefan Laufer'
_publ_contact_author_address
;
Eberhard-Karls-University T\"ubingen
Auf der Morgenstelle 8
72076 T\"ubingen
Germany
;
_publ_contact_author_email     stefan.laufer@uni-tuebingen.de
_publ_contact_author_fax     '+49 7071 295037'
_publ_contact_author_phone     '+49 7071 2972459'
_publ_section_title
;
6-(4-Methoxyphenyl)-7-phenyl-2,3-dihydro-1<i>H</i>-pyrrolizine-5-carbaldehyde
;
loop_
    _publ_author_name
    _publ_author_address
    'Keck, Peter R. W. E. F.'
;
Eberhard-Karls-University T\"ubingen
Auf der Morgenstelle 8
72076 T\"ubingen
Germany
;
    'Schollmeyer, Dieter'
;
University Mainz
Institut of Organic Chemistry
Duesbergweg 10-14
55099 Mainz
Germany
;
    'Laufer, Stefan'
;
Eberhard-Karls-University T\"ubingen
Auf der Morgenstelle 8
72076 T\"ubingen
Germany
;
