# Supplementary material for: 6-(4-Meth­oxy­phen­yl)-7-phenyl-2,3-dihydro-1H-pyrrolizine-5-carbaldehyde
Source: Acta Crystallogr Sect E Struct Rep Online. 2011 Aug 27;67(Pt 9):o2417. doi: 10.1107/S1600536811033022 (PMC3200840; doi:10.1107/S1600536811033022)
Supplement: Supplementary file 2 [file e-67-o2417-Isup2.hkl]

# 
# h,k,l, Fc-squared, Fo-squared, sigma(Fo-squared) and status flag 
# 
data_I
_shelx_title ' px191 in P21/n' 
_shelx_refln_list_code          4 
_shelx_F_calc_maximum      133.19 
_exptl_crystal_F_000       672.00 
_reflns_d_resolution_high  0.7570 
 
loop_ 
 _symmetry_equiv_pos_as_xyz 
 'x, y, z' 
 '-x+1/2, y+1/2, -z+1/2' 
 '-x, -y, -z' 
 'x-1/2, -y-1/2, z-1/2' 
 
_cell_length_a    12.2276 
_cell_length_b     9.1557 
_cell_length_c    15.4621 
_cell_angle_alpha  90.000 
_cell_angle_beta  104.174 
_cell_angle_gamma  90.000 
 
_shelx_F_squared_multiplier     1.000 
 
loop_ 
 _refln_index_h 
 _refln_index_k 
 _refln_index_l 
 _refln_F_squared_calc 
 _refln_F_squared_meas 
 _refln_F_squared_sigma 
 _refln_observed_status 
   2   0   0     7402.79     7409.61    153.57 o 
   4   0   0      106.29       98.76      5.45 o 
   6   0   0     1326.09     1349.04    137.66 o 
  10   0   0      377.66      394.77      8.35 o 
  12   0   0       22.83       32.90      5.96 o 
  14   0   0        7.49       17.84      6.93 o 
   1   1   0      704.86      725.11      9.87 o 
   2   1   0      355.26      279.76      6.22 o 
   3   1   0       21.62       17.52      4.90 o 
   4   1   0      241.34      225.64     20.13 o 
   5   1   0     1431.94     1470.72     35.63 o 
   6   1   0        2.16        2.76      3.34 o 
   7   1   0      404.64      424.61      7.80 o 
   8   1   0      226.44      240.64      4.34 o 
   9   1   0      740.28      700.88      7.32 o 
  10   1   0      573.35      584.98     74.35 o 
  11   1   0        5.55        1.82      4.40 o 
  12   1   0        2.43        2.83      4.58 o 
  13   1   0        2.38        2.12      3.97 o 
  14   1   0       38.56       49.94      8.74 o 
  15   1   0       63.45       65.32      5.62 o 
   0   2   0      648.29      579.05     10.42 o 
   1   2   0    11730.57    11505.74    229.70 o 
   2   2   0       17.32       13.21      3.21 o 
   3   2   0        4.57        4.48      3.18 o 
   4   2   0       16.96       11.67      3.33 o 
   5   2   0      791.10      853.78     13.93 o 
   6   2   0      297.61      300.90      4.87 o 
   7   2   0       12.15       13.47      3.22 o 
   8   2   0     1779.95     1777.44     22.11 o 
   9   2   0        1.23        1.57      3.67 o 
  10   2   0        3.02       -3.32      3.32 o 
  11   2   0       37.75       38.07      3.61 o 
  12   2   0       24.19       17.25      3.42 o 
  13   2   0        3.54       -4.27      4.63 o 
  14   2   0        9.17        7.94      4.93 o 
  15   2   0        9.38        8.39      5.20 o 
   1   3   0     1609.11     1497.48     22.69 o 
   2   3   0        7.50        8.72      2.71 o 
   3   3   0      451.18      434.09      7.09 o 
   4   3   0     1389.35     1391.54     20.19 o 
   5   3   0      247.43      251.23      3.56 o 
   6   3   0      198.30      189.85      3.39 o 
   7   3   0        3.65        5.02      2.58 o 
   8   3   0      107.51       83.20     11.17 o 
   9   3   0        9.56        8.32      3.86 o 
  10   3   0      338.57      293.47      7.12 o 
  11   3   0      162.84      164.57      3.53 o 
  12   3   0        5.81        4.51      3.03 o 
  13   3   0       11.46        6.80      3.46 o 
  14   3   0        1.91        5.26      3.82 o 
  15   3   0       19.78       24.91      4.07 o 
   0   4   0      284.83      279.55      4.51 o 
   1   4   0     2682.03     2553.63     23.33 o 
   2   4   0      260.36      246.13      4.13 o 
   3   4   0       70.64       74.09      2.55 o 
   4   4   0       75.88       86.34      3.28 o 
   5   4   0      209.57      205.01      3.44 o 
   6   4   0      204.16      191.46      7.03 o 
   7   4   0       54.34       55.49      3.86 o 
   8   4   0      226.80      218.45      5.16 o 
   9   4   0       32.12       41.75      2.56 o 
  10   4   0      321.75      327.11      3.34 o 
  11   4   0       23.36       19.69      2.84 o 
  12   4   0       21.47       17.71      2.83 o 
  13   4   0       33.91       32.16      2.96 o 
  14   4   0        0.23        2.35      3.08 o 
   1   5   0       55.16       52.54      2.46 o 
   2   5   0      307.55      336.89      5.04 o 
   3   5   0        1.72        3.30      2.17 o 
   4   5   0      144.51      135.48      4.02 o 
   5   5   0       77.05       78.84      3.01 o 
   6   5   0      405.65      387.58      5.35 o 
   7   5   0      549.93      528.38     10.57 o 
   8   5   0       41.98       47.76      2.69 o 
   9   5   0      669.99      661.33     10.87 o 
  10   5   0       40.79       48.08      2.79 o 
  11   5   0       12.35       13.51      2.58 o 
  12   5   0       30.23       30.58      2.80 o 
  13   5   0        1.48        2.22      3.16 o 
  14   5   0        1.58       -3.21      3.21 o 
   0   6   0     2111.69     2142.11     80.98 o 
   1   6   0       20.82       18.63      2.67 o 
   2   6   0       40.07       36.91      2.72 o 
   3   6   0      134.09      133.21      3.24 o 
   4   6   0       84.98       88.52      2.95 o 
   5   6   0       37.49       34.57      2.37 o 
   6   6   0      176.56      164.23      2.86 o 
   7   6   0       49.74       52.52      2.63 o 
   8   6   0       17.47       15.48      2.63 o 
   9   6   0      367.39      370.53      7.18 o 
  10   6   0       24.01       20.93      2.67 o 
  11   6   0        0.11       -2.67      2.67 o 
  12   6   0       17.74       12.24      4.73 o 
  13   6   0        9.41       13.22      2.98 o 
   1   7   0      232.67      240.15      2.83 o 
   2   7   0        6.34       13.67      2.33 o 
   3   7   0      111.45      113.18      2.56 o 
   4   7   0       74.36       69.63      2.42 o 
   5   7   0      166.30      171.72      3.70 o 
   6   7   0       32.44       28.97      2.55 o 
   7   7   0       83.93       84.35      2.71 o 
   8   7   0        6.59        6.09      2.62 o 
   9   7   0        8.67        5.35      2.70 o 
  10   7   0       32.60       36.61      2.93 o 
  11   7   0       17.71       15.14      2.84 o 
  12   7   0       21.18       13.83      3.72 o 
   0   8   0       24.12       23.76      3.31 o 
   1   8   0       25.50       31.60      2.19 o 
   2   8   0       42.08       46.34      2.35 o 
   3   8   0      180.82      177.55      3.21 o 
   4   8   0       48.55       49.52      2.39 o 
   5   8   0      155.11      151.92      2.96 o 
   6   8   0       66.66       70.84      2.71 o 
   7   8   0       57.06       51.39      2.70 o 
   8   8   0        0.43       -2.10      2.66 o 
   9   8   0        2.46        4.54      2.70 o 
  10   8   0        1.19        4.31      2.84 o 
  11   8   0       28.92       27.87      2.97 o 
   1   9   0        1.11        1.10      2.30 o 
   2   9   0        8.68        7.52      2.33 o 
   3   9   0       14.90       18.20      2.30 o 
   4   9   0       49.16       55.82      2.46 o 
   5   9   0       59.75       59.16      2.54 o 
   6   9   0        0.09        2.78      2.51 o 
   7   9   0        0.60        1.82      2.59 o 
   8   9   0       22.14       25.41      2.80 o 
   9   9   0        0.29       -2.63      2.93 o 
  10   9   0        8.14        4.46      2.99 o 
   0  10   0        0.17       -0.31      3.20 o 
   1  10   0       26.38       26.95      2.41 o 
   2  10   0        4.27        1.61      2.37 o 
   3  10   0       16.65       15.11      2.38 o 
   4  10   0        6.90        4.35      2.50 o 
   5  10   0       18.47       20.98      2.56 o 
   6  10   0        9.15        8.22      2.68 o 
   7  10   0       10.43        4.88      2.81 o 
   8  10   0       13.63       13.37      2.91 o 
   1  11   0        4.38        4.65      2.31 o 
   2  11   0        4.07        1.87      2.45 o 
   3  11   0        9.35       10.46      2.50 o 
   4  11   0       22.49       23.95      2.89 o 
   5  11   0        0.71        5.60      3.14 o 
   6  11   0        6.69        4.44      2.91 o 
   0  12   0       60.61       47.61      3.86 o 
   1  12   0        0.33       -2.61      2.61 o 
 -15   0   1        1.66        0.00      6.81 o 
 -13   0   1        0.05        1.29      6.06 o 
 -11   0   1       77.22       61.20      6.60 o 
  -7   0   1      590.00      635.04      9.50 o 
  -5   0   1     2789.78     2644.62     17.68 o 
  -3   0   1      220.60      174.35     10.15 o 
   1   0   1     5373.08     5751.73     76.21 o 
   3   0   1     5070.21     5163.16     28.92 o 
   5   0   1     1157.82     1171.48     16.72 o 
   7   0   1      227.03      260.92      5.20 o 
  11   0   1       64.08       62.07      7.00 o 
  13   0   1      101.82       97.01      6.16 o 
  15   0   1       25.56       31.19      7.60 o 
 -15   1   1        0.06       -3.38      5.05 o 
 -14   1   1        2.52       11.24      4.88 o 
 -13   1   1        4.62        5.41      3.86 o 
 -12   1   1       31.35       29.79      7.22 o 
 -11   1   1      833.40      797.66     25.35 o 
 -10   1   1      155.72      138.88      6.48 o 
  -9   1   1       63.14       69.60      5.48 o 
  -8   1   1       30.01       35.65      4.87 o 
  -7   1   1      357.43      361.97      4.35 o 
  -6   1   1      457.11      477.98      7.20 o 
  -5   1   1     1488.22     1499.80     23.61 o 
  -4   1   1      456.49      411.17      6.57 o 
  -3   1   1      183.41      159.55      5.69 o 
  -2   1   1     9637.08     9270.85    155.67 o 
  -1   1   1     1507.07     1481.62     18.32 o 
   0   1   1       23.62       26.14      3.78 o 
   1   1   1      124.00      103.19      4.57 o 
   2   1   1     2064.97     2007.20     45.18 o 
   3   1   1     4294.23     4026.33     67.55 o 
   4   1   1      800.86      756.91     36.43 o 
   5   1   1       14.11       10.24      3.67 o 
   6   1   1       84.71       87.10      3.66 o 
   7   1   1        4.64        8.06      2.94 o 
   8   1   1        1.17       -0.19      3.64 o 
   9   1   1       42.15       40.48      3.91 o 
  10   1   1       64.76       69.22      9.26 o 
  11   1   1       43.05       37.85      4.57 o 
  12   1   1        6.82        6.56      6.69 o 
  13   1   1        0.53       -0.12      4.62 o 
  14   1   1        0.79       -4.66      4.97 o 
  15   1   1       31.89       35.35      5.04 o 
 -15   2   1       15.16       22.53      7.47 o 
 -14   2   1       20.52       12.44      4.84 o 
 -13   2   1       10.36        3.67      6.42 o 
 -12   2   1      159.66      169.50     12.79 o 
 -11   2   1        1.85        1.21      3.44 o 
 -10   2   1       90.27       85.13      3.71 o 
  -9   2   1      700.33      679.51     14.13 o 
  -8   2   1       43.86       43.43      5.13 o 
  -7   2   1       57.48       66.39      3.54 o 
  -6   2   1      297.06      338.74      7.18 o 
  -5   2   1      883.86      934.42     16.43 o 
  -4   2   1       95.55       92.51      3.25 o 
  -3   2   1      213.62      227.07      3.94 o 
  -2   2   1    10978.52    10645.01    138.89 o 
  -1   2   1    17740.54    17818.43    265.57 o 
   0   2   1     1481.42     1382.86     19.12 o 
   1   2   1     2327.15     2292.91     39.59 o 
   2   2   1      884.13      784.54     16.21 o 
   3   2   1       85.92       82.15      3.50 o 
   4   2   1      480.66      464.20      9.72 o 
   5   2   1      147.00      182.07      4.21 o 
   6   2   1      156.91      144.71     10.13 o 
   7   2   1      111.01       95.79      3.84 o 
   8   2   1      438.20      410.39      7.18 o 
   9   2   1        6.22       12.62      4.75 o 
  10   2   1      228.82      235.26      5.70 o 
  11   2   1       39.57       31.54      3.23 o 
  12   2   1        1.16       -1.72      3.02 o 
  13   2   1        0.43       -3.77      3.77 o 
  14   2   1        6.52        0.49      4.30 o 
  15   2   1       21.46       14.48      8.60 o 
 -15   3   1       29.77       28.32      4.00 o 
 -14   3   1        5.27        8.25      3.70 o 
 -13   3   1       44.04       47.70      3.19 o 
 -12   3   1      138.95      142.46      5.47 o 
 -11   3   1       92.88       97.22      3.33 o 
 -10   3   1     1046.25      996.11     10.48 o 
  -9   3   1      215.17      214.51      5.30 o 
  -8   3   1       10.00       14.22      3.21 o 
  -7   3   1        4.68        3.30      2.95 o 
  -6   3   1        7.06        7.51      2.66 o 
  -5   3   1        8.97        8.92      2.80 o 
  -4   3   1     1357.07     1361.87     24.03 o 
  -3   3   1      298.68      280.26      4.54 o 
  -2   3   1      776.74      743.13      9.60 o 
  -1   3   1     1727.68     1633.54     17.09 o 
   0   3   1     1696.26     1535.73     19.10 o 
   1   3   1        9.29        7.70      2.74 o 
   2   3   1      253.53      249.71      3.25 o 
   3   3   1      275.64      277.87      4.43 o 
   4   3   1      241.60      226.60      3.48 o 
   5   3   1      158.05      164.60      3.01 o 
   6   3   1     1536.62     1467.57     25.83 o 
   7   3   1        5.18        1.26      3.35 o 
   8   3   1     1097.61     1103.70     23.00 o 
   9   3   1       64.00       62.15      3.05 o 
  10   3   1      191.50      168.58      3.92 o 
  11   3   1      206.55      206.07      4.59 o 
  12   3   1       52.73       59.59      3.56 o 
  13   3   1        1.39        2.51      3.23 o 
  14   3   1        0.07       -3.47      3.47 o 
 -14   4   1       66.11       61.15      6.25 o 
 -13   4   1        0.39       -0.20      2.89 o 
 -12   4   1        0.73        0.86      2.75 o 
 -11   4   1       11.69       14.28      2.75 o 
 -10   4   1      378.24      402.56      5.95 o 
  -9   4   1        5.44        2.52      2.64 o 
  -8   4   1        0.00       -0.26      2.60 o 
  -7   4   1      485.35      492.27      9.43 o 
  -6   4   1      563.65      525.58     13.15 o 
  -5   4   1        8.84       19.23      2.55 o 
  -4   4   1      481.20      484.94      7.18 o 
  -3   4   1      730.09      730.92     11.26 o 
  -2   4   1      760.28      762.60      8.28 o 
  -1   4   1       17.72       15.33      2.66 o 
   0   4   1        0.57        1.94      2.54 o 
   1   4   1      170.66      161.51      3.03 o 
   2   4   1       17.14       18.71      2.62 o 
   3   4   1        7.75        7.12      2.34 o 
   4   4   1      421.80      417.01      7.26 o 
   5   4   1       16.86       16.46      2.54 o 
   6   4   1       91.18       94.67      3.36 o 
   7   4   1      860.40      842.80     16.67 o 
   8   4   1       34.10       29.82      2.54 o 
   9   4   1       37.78       35.73      3.61 o 
  10   4   1       22.19       18.26      2.72 o 
  11   4   1      165.86      166.44      3.86 o 
  12   4   1       31.68       41.90      3.15 o 
  13   4   1       23.18       29.20      3.14 o 
  14   4   1       12.84        9.32      3.19 o 
 -14   5   1        0.35        3.21      3.15 o 
 -13   5   1        2.68        1.96      3.40 o 
 -12   5   1        1.95        2.71      2.70 o 
 -11   5   1        0.01       -1.99      2.71 o 
 -10   5   1        4.95        6.37      2.60 o 
  -9   5   1       55.09       53.33      2.78 o 
  -8   5   1      287.63      286.15      7.19 o 
  -7   5   1      745.47      731.62     11.01 o 
  -6   5   1        1.28        0.90      2.41 o 
  -5   5   1       67.43       73.64      3.94 o 
  -4   5   1        8.61       14.79      2.39 o 
  -3   5   1       15.64       13.87      2.25 o 
  -2   5   1     1509.17     1561.67     28.94 o 
  -1   5   1       10.05        5.01      2.30 o 
   0   5   1      346.03      382.78      5.94 o 
   1   5   1        0.12       -2.30      2.30 o 
   2   5   1      322.62      341.14      6.22 o 
   3   5   1      531.88      550.32     10.97 o 
   4   5   1      104.52      118.20      3.46 o 
   5   5   1        4.30        1.08      2.77 o 
   6   5   1       35.63       30.49      2.37 o 
   7   5   1      183.57      164.21      4.24 o 
   8   5   1      250.65      245.23      5.76 o 
   9   5   1       16.32       13.98      2.57 o 
  10   5   1       24.67       20.56      2.54 o 
  11   5   1        0.38       -1.09      2.69 o 
  12   5   1        0.11       -0.32      2.83 o 
  13   5   1        2.69        0.27      3.16 o 
  14   5   1        4.81        1.00      3.11 o 
 -13   6   1        0.01       -0.81      2.93 o 
 -12   6   1        0.18        0.97      3.01 o 
 -11   6   1       35.54       43.23      2.83 o 
 -10   6   1        0.67       -2.10      2.99 o 
  -9   6   1       40.65       37.78      2.69 o 
  -8   6   1      250.97      253.30      5.52 o 
  -7   6   1       49.05       53.59      2.67 o 
  -6   6   1      418.07      426.83      8.42 o 
  -5   6   1      584.79      587.87     12.06 o 
  -4   6   1        7.99       11.90      2.80 o 
  -3   6   1        4.46        1.06      2.60 o 
  -2   6   1       79.03       78.43      2.87 o 
  -1   6   1       17.09       16.86      2.50 o 
   0   6   1      241.52      246.60      6.38 o 
   1   6   1        6.66        6.18      2.70 o 
   2   6   1      117.83      113.35      3.02 o 
   3   6   1       77.74       81.37      3.00 o 
   4   6   1      146.88      157.25      3.85 o 
   5   6   1       82.07       78.88      2.53 o 
   6   6   1       79.08       80.99      2.68 o 
   7   6   1        4.97        4.55      2.55 o 
   8   6   1      117.61      113.48      2.87 o 
   9   6   1       14.88       15.42      2.54 o 
  10   6   1        0.35       -0.25      2.64 o 
  11   6   1       21.51       17.49      2.61 o 
  12   6   1       15.90       19.18      2.99 o 
  13   6   1        2.45       -1.12      2.94 o 
 -12   7   1        0.72        0.68      3.06 o 
 -11   7   1        1.87        4.54      2.82 o 
 -10   7   1        1.48        1.33      2.77 o 
  -9   7   1       14.63       14.88      2.64 o 
  -8   7   1        8.80       12.19      2.58 o 
  -7   7   1       71.21       71.45      2.76 o 
  -6   7   1       19.89       22.94      2.82 o 
  -5   7   1       13.96       14.75      2.23 o 
  -4   7   1       78.40       81.31      2.43 o 
  -3   7   1       84.20       87.46      2.45 o 
  -2   7   1       49.81       52.09      2.43 o 
  -1   7   1      203.26      219.90      2.81 o 
   0   7   1        0.67        1.55      2.22 o 
   1   7   1       16.23       15.92      2.79 o 
   2   7   1        1.31        3.57      2.28 o 
   3   7   1        5.05        6.34      2.19 o 
   4   7   1      163.96      164.45      4.08 o 
   5   7   1      137.00      143.25      2.76 o 
   6   7   1       34.33       37.50      2.84 o 
   7   7   1       51.66       53.36      2.53 o 
   8   7   1       12.32       11.14      2.85 o 
   9   7   1       10.27       12.26      2.59 o 
  10   7   1       55.71       53.31      4.39 o 
  11   7   1        0.02        0.73      2.90 o 
  12   7   1        4.47        2.05      3.17 o 
 -11   8   1        0.02        1.81      3.09 o 
 -10   8   1       16.56       18.19      2.92 o 
  -9   8   1       21.36       27.18      2.73 o 
  -8   8   1        2.58        1.48      2.68 o 
  -7   8   1       38.76       34.53      2.72 o 
  -6   8   1       62.50       64.19      2.68 o 
  -5   8   1        2.20        2.57      2.29 o 
  -4   8   1      153.45      161.70      4.08 o 
  -3   8   1       86.21       99.24      2.94 o 
  -2   8   1       15.22       16.36      2.29 o 
  -1   8   1       56.32       68.68      2.37 o 
   0   8   1        0.54        0.53      2.24 o 
   1   8   1       13.25       17.77      2.27 o 
   2   8   1        7.27       12.55      2.26 o 
   3   8   1        8.99       13.70      2.94 o 
   4   8   1       58.14       59.64      2.43 o 
   5   8   1        0.01        1.45      2.43 o 
   6   8   1       18.07       20.53      2.44 o 
   7   8   1        2.79        5.36      2.65 o 
   8   8   1      100.32      103.05      2.94 o 
   9   8   1       15.79       13.18      2.65 o 
  10   8   1       10.89        9.92      3.11 o 
  11   8   1        0.79        0.46      2.85 o 
 -10   9   1        4.62        4.82      2.90 o 
  -9   9   1       31.06       30.41      2.98 o 
  -8   9   1        5.84        5.61      2.75 o 
  -7   9   1       14.98       14.00      2.68 o 
  -6   9   1       59.07       59.91      2.66 o 
  -5   9   1        0.06        4.69      2.33 o 
  -4   9   1       78.14       78.76      2.54 o 
  -3   9   1        4.59        8.30      2.35 o 
  -2   9   1        0.15        4.35      2.30 o 
  -1   9   1       33.35       32.23      2.30 o 
   0   9   1        8.28       11.23      2.18 o 
   1   9   1       15.39       14.48      2.31 o 
   2   9   1        4.71        3.16      2.30 o 
   3   9   1        7.53       10.04      2.18 o 
   4   9   1        1.03       -0.38      2.37 o 
   5   9   1       49.32       47.61      2.68 o 
   6   9   1        5.00        1.92      2.54 o 
   7   9   1       13.67       13.57      2.69 o 
   8   9   1        0.45       -2.11      2.69 o 
   9   9   1        2.35        2.34      2.79 o 
  10   9   1        7.02        4.58      3.23 o 
  -8  10   1       19.60       14.27      2.96 o 
  -7  10   1       26.32       27.78      2.79 o 
  -6  10   1       34.13       37.71      2.77 o 
  -5  10   1       23.54       18.82      2.45 o 
  -4  10   1        0.03        3.82      2.43 o 
  -3  10   1       20.07       17.55      2.38 o 
  -2  10   1       26.46       30.08      2.51 o 
  -1  10   1       31.70       31.99      2.37 o 
   0  10   1        0.81       -0.11      2.17 o 
   1  10   1      144.38      150.24      4.65 o 
   2  10   1        1.95        2.68      2.27 o 
   3  10   1        1.04        0.66      2.37 o 
   4  10   1        2.28        0.77      2.40 o 
   5  10   1        0.09        1.02      2.52 o 
   6  10   1        4.37        1.86      2.71 o 
   7  10   1        4.37        7.47      2.83 o 
   8  10   1        0.00        2.83      2.83 o 
  -6  11   1        3.13       -2.66      2.80 o 
  -5  11   1       27.71       25.97      2.67 o 
  -4  11   1       18.05       17.34      2.62 o 
  -3  11   1        0.34        0.92      2.57 o 
  -2  11   1       13.83       11.48      2.43 o 
  -1  11   1        2.73        4.60      2.46 o 
   0  11   1       13.64       10.90      2.41 o 
   1  11   1        0.63        4.14      2.43 o 
   2  11   1       12.90       11.72      2.52 o 
   3  11   1       12.45       14.08      2.78 o 
   4  11   1        0.07        2.14      2.52 o 
   5  11   1        8.75       12.14      2.71 o 
   6  11   1       24.49       23.96      3.64 o 
  -2  12   1        1.77       -1.07      2.62 o 
  -1  12   1        6.81        3.38      2.62 o 
   0  12   1        7.65        4.15      2.61 o 
   1  12   1        2.54        1.13      2.84 o 
 -14   0   2       27.29       31.75      6.06 o 
 -12   0   2        2.98       -3.96      5.91 o 
 -10   0   2      232.28      234.02      7.56 o 
  -8   0   2       29.30       32.15      5.98 o 
  -6   0   2     3406.29     3728.04    136.67 o 
  -4   0   2        0.35       -0.56      6.76 o 
   0   0   2     3239.29     3339.69     90.34 o 
   2   0   2      241.80      229.30      6.30 o 
   4   0   2       26.20       31.24      4.44 o 
   6   0   2      468.17      534.69     85.92 o 
   8   0   2       27.90       30.06      4.17 o 
  10   0   2       35.25       33.46      6.56 o 
  12   0   2      252.29      252.85      7.93 o 
  14   0   2        0.22       -3.64      6.62 o 
 -15   1   2       10.48       10.91      4.74 o 
 -14   1   2        9.01        7.68      8.80 o 
 -13   1   2       37.90       37.70      4.53 o 
 -12   1   2      550.03      544.68      6.56 o 
 -11   1   2        0.00        0.07      4.10 o 
 -10   1   2       10.96       16.32      6.41 o 
  -9   1   2        0.07        7.69      5.57 o 
  -8   1   2       88.26       91.38      5.13 o 
  -7   1   2     1639.55     1767.31     35.01 o 
  -6   1   2      407.52      450.71      9.37 o 
  -5   1   2      491.58      494.62      9.73 o 
  -4   1   2        4.83        7.38      4.10 o 
  -3   1   2     5224.09     5016.56     91.89 o 
  -2   1   2     1530.53     1366.77     11.92 o 
  -1   1   2      354.62      354.91      5.58 o 
   0   1   2      152.83      154.73      4.63 o 
   1   1   2    11870.00    11289.87    226.10 o 
   2   1   2      160.75      154.74      4.33 o 
   3   1   2     2898.03     2785.92     35.71 o 
   4   1   2      257.86      235.84      5.12 o 
   5   1   2      134.28      144.44      3.70 o 
   6   1   2      261.12      272.32      4.03 o 
   7   1   2      236.30      201.88      4.79 o 
   8   1   2      211.45      200.67      3.94 o 
   9   1   2       25.03       31.38      3.16 o 
  10   1   2      883.93      893.24     17.47 o 
  11   1   2      103.62      108.87      3.88 o 
  12   1   2        5.23        2.72      4.54 o 
  13   1   2        1.24        6.16      7.51 o 
  14   1   2       51.24       49.63      5.08 o 
  15   1   2       40.26       33.91     10.41 o 
 -15   2   2       41.68       43.28      5.00 o 
 -14   2   2       24.55       26.93      4.54 o 
 -13   2   2        8.40        5.87      4.27 o 
 -12   2   2       81.22       90.19      4.81 o 
 -11   2   2       31.19       27.58      4.62 o 
 -10   2   2        5.83        8.83      3.34 o 
  -9   2   2      131.59      136.70      4.59 o 
  -8   2   2       28.75       30.84      4.76 o 
  -7   2   2      691.09      670.03      9.44 o 
  -6   2   2       21.58       17.43      3.41 o 
  -5   2   2       12.96       22.61      3.05 o 
  -4   2   2     1402.12     1398.02     23.71 o 
  -3   2   2      531.57      478.43      7.70 o 
  -2   2   2     6012.22     5690.49     83.49 o 
  -1   2   2    13008.02    12417.46    246.58 o 
   0   2   2     3234.55     3112.61     48.24 o 
   1   2   2    13025.00    12426.43    139.22 o 
   2   2   2     6903.39     6609.10     80.64 o 
   3   2   2      725.23      723.86     14.22 o 
   4   2   2       14.11       18.02      2.96 o 
   5   2   2     1573.74     1688.84     30.78 o 
   6   2   2      261.44      258.24     18.64 o 
   7   2   2       18.08       16.79      2.90 o 
   8   2   2       49.96       45.79      3.35 o 
   9   2   2      100.23       95.52      4.40 o 
  10   2   2     1259.02     1263.33     18.80 o 
  11   2   2      506.16      505.15      8.84 o 
  12   2   2       51.58       51.76      6.87 o 
  13   2   2       18.13       19.86      3.62 o 
  14   2   2        3.61        4.87      4.62 o 
 -15   3   2        2.70        4.91      4.07 o 
 -14   3   2        0.28        3.58      3.78 o 
 -13   3   2        0.84        0.38      3.31 o 
 -12   3   2      124.73      138.21      3.82 o 
 -11   3   2      327.07      312.04      6.44 o 
 -10   3   2        3.10        2.03      2.69 o 
  -9   3   2       16.72       21.39      2.79 o 
  -8   3   2       79.03       76.93      3.83 o 
  -7   3   2       10.96        9.50      2.88 o 
  -6   3   2      119.67      141.53      3.05 o 
  -5   3   2       87.58       97.70      2.97 o 
  -4   3   2      223.42      236.29      3.46 o 
  -3   3   2        0.42        5.12      2.51 o 
  -2   3   2      647.66      653.09      8.27 o 
  -1   3   2      124.62      116.41      3.08 o 
   0   3   2        1.35        1.04      2.70 o 
   1   3   2     6113.89     5825.09     78.71 o 
   2   3   2        3.48        0.58      2.74 o 
   3   3   2     1084.14     1138.50     22.91 o 
   4   3   2      324.77      343.71      4.11 o 
   5   3   2       51.34       69.09      2.96 o 
   6   3   2        0.54        1.78      2.55 o 
   7   3   2      176.61      175.27      6.59 o 
   8   3   2       83.20       90.50      3.62 o 
   9   3   2     1798.63     1776.33     24.57 o 
  10   3   2        2.07        0.76      3.43 o 
  11   3   2        3.12        1.53      3.52 o 
  12   3   2        4.57        5.56      3.07 o 
  13   3   2        1.71       -2.11      3.33 o 
  14   3   2       16.74        9.73      3.92 o 
 -15   4   2       11.95        5.05      3.69 o 
 -14   4   2        8.24        9.44      3.49 o 
 -13   4   2        1.65       -3.01      3.01 o 
 -12   4   2       20.19       25.56      3.73 o 
 -11   4   2       22.95       28.74      2.98 o 
 -10   4   2       71.61       71.48      2.83 o 
  -9   4   2      233.46      238.07      5.41 o 
  -8   4   2       57.72       58.42      3.09 o 
  -7   4   2       97.78       99.49      3.20 o 
  -6   4   2      296.18      292.99      3.95 o 
  -5   4   2       35.72       44.16      2.67 o 
  -4   4   2      106.86      111.51      2.72 o 
  -3   4   2      577.16      597.37     11.59 o 
  -2   4   2      288.82      280.34      4.48 o 
  -1   4   2      480.53      511.81      4.80 o 
   0   4   2      171.30      174.01      2.95 o 
   1   4   2        3.57        2.49      2.55 o 
   2   4   2     1713.97     1787.70     26.72 o 
   3   4   2        4.69        4.54      2.66 o 
   4   4   2      443.67      505.83      9.55 o 
   5   4   2       40.73       35.96      2.76 o 
   6   4   2        0.16       -3.10      3.10 o 
   7   4   2       70.80       67.36      2.81 o 
   8   4   2      168.52      185.25      3.38 o 
   9   4   2       69.43       69.73      5.35 o 
  10   4   2      267.38      247.80      3.75 o 
  11   4   2       13.97       13.10      2.77 o 
  12   4   2       18.80       20.48      3.78 o 
  13   4   2        1.49        3.63      2.84 o 
  14   4   2       43.55       45.95      3.42 o 
 -14   5   2       53.22       48.47      3.25 o 
 -13   5   2        7.53       11.74      3.45 o 
 -12   5   2        0.72        0.56      2.61 o 
 -11   5   2       19.00       21.19      2.77 o 
 -10   5   2       32.55       28.23      2.84 o 
  -9   5   2        0.44       -1.68      2.63 o 
  -8   5   2      428.16      409.19      6.00 o 
  -7   5   2      139.51      131.38      2.95 o 
  -6   5   2      221.02      223.59      6.39 o 
  -5   5   2       30.74       25.53      2.96 o 
  -4   5   2       45.52       41.95      2.78 o 
  -3   5   2      393.44      409.44      8.42 o 
  -2   5   2      568.11      555.97     10.78 o 
  -1   5   2      158.61      160.65      2.70 o 
   0   5   2       13.96       13.64      2.31 o 
   1   5   2      308.59      340.81      6.60 o 
   2   5   2       34.32       44.80      2.37 o 
   3   5   2      170.38      153.24      3.54 o 
   4   5   2      384.38      394.01      5.98 o 
   5   5   2       11.95        8.02      2.96 o 
   6   5   2       23.11       27.65      2.46 o 
   7   5   2      303.81      309.74      4.79 o 
   8   5   2      212.24      196.77      3.68 o 
   9   5   2      118.79      107.26      3.21 o 
  10   5   2       51.33       44.80      4.03 o 
  11   5   2        0.04        3.73      2.88 o 
  12   5   2       15.22       13.35      2.96 o 
  13   5   2       25.16       27.76      3.31 o 
 -13   6   2       32.96       31.58      2.99 o 
 -12   6   2        0.11       -2.06      2.85 o 
 -11   6   2        8.38       10.58      2.76 o 
 -10   6   2        7.26        7.16      2.69 o 
  -9   6   2       32.59       29.52      2.79 o 
  -8   6   2       36.34       42.33      2.64 o 
  -7   6   2      161.93      155.89      4.06 o 
  -6   6   2       24.47       21.86      2.61 o 
  -5   6   2      614.16      623.51     13.25 o 
  -4   6   2       57.43       58.86      2.62 o 
  -3   6   2      258.44      252.70      6.42 o 
  -2   6   2       61.46       72.66      2.84 o 
  -1   6   2       91.17       97.45      3.31 o 
   0   6   2        0.39       -2.51      2.51 o 
   1   6   2        4.15        8.81      2.59 o 
   2   6   2      134.95      131.32      3.85 o 
   3   6   2       16.17       16.36      2.67 o 
   4   6   2      218.65      210.20      3.04 o 
   5   6   2       30.58       28.16      2.48 o 
   6   6   2       60.88       74.56      3.11 o 
   7   6   2       26.29       24.15      2.61 o 
   8   6   2       25.62       28.84      2.84 o 
   9   6   2       76.40       80.72      2.69 o 
  10   6   2       71.15       69.53      3.00 o 
  11   6   2        8.66       11.09      2.59 o 
  12   6   2       25.12       22.61      3.10 o 
  13   6   2       93.67       99.01      4.72 o 
 -13   7   2       42.39       45.57      3.25 o 
 -12   7   2        0.76       -1.86      2.99 o 
 -11   7   2       36.11       38.89      3.10 o 
 -10   7   2       11.26       11.86      2.69 o 
  -9   7   2       45.28       44.48      2.78 o 
  -8   7   2      241.18      248.69      3.98 o 
  -7   7   2       56.36       57.70      2.62 o 
  -6   7   2      442.93      461.11      9.08 o 
  -5   7   2        0.01       -2.25      2.25 o 
  -4   7   2      168.20      174.39      3.30 o 
  -3   7   2       58.93       64.46      2.58 o 
  -2   7   2        0.06       -0.92      2.32 o 
  -1   7   2        3.83        5.00      2.33 o 
   0   7   2       63.61       61.12      2.40 o 
   1   7   2       10.26       13.63      2.25 o 
   2   7   2       41.15       44.70      2.50 o 
   3   7   2      105.99      104.80      3.93 o 
   4   7   2       13.86       10.30      2.46 o 
   5   7   2       16.03       17.84      2.49 o 
   6   7   2      286.16      292.60      4.54 o 
   7   7   2      118.80      127.27      3.74 o 
   8   7   2       20.77       16.35      2.61 o 
   9   7   2        0.35       -0.22      2.51 o 
  10   7   2       65.70       66.55      2.92 o 
  11   7   2       80.77       84.77      3.04 o 
  12   7   2       60.23       63.77      3.18 o 
 -12   8   2        0.44        1.39      3.03 o 
 -11   8   2        7.81        7.87      2.91 o 
 -10   8   2        0.48        3.45      2.87 o 
  -9   8   2        2.57       -1.13      2.74 o 
  -8   8   2       16.58       16.29      2.78 o 
  -7   8   2       19.91       18.48      2.77 o 
  -6   8   2       33.01       35.42      2.52 o 
  -5   8   2       39.13       42.09      2.29 o 
  -4   8   2       22.06       19.77      2.37 o 
  -3   8   2       47.24       42.72      2.56 o 
  -2   8   2       37.99       45.33      2.35 o 
  -1   8   2       71.31       70.77      2.31 o 
   0   8   2       78.54       78.35      2.35 o 
   1   8   2      143.34      146.84      2.55 o 
   2   8   2      179.45      176.00      4.04 o 
   3   8   2      164.71      167.96      2.93 o 
   4   8   2        3.37        1.61      2.45 o 
   5   8   2      345.53      360.57      5.51 o 
   6   8   2        1.18        1.16      2.47 o 
   7   8   2      119.27      120.45      2.96 o 
   8   8   2       41.76       40.17      2.76 o 
   9   8   2       57.60       70.42      3.06 o 
  10   8   2        1.05       -0.66      2.76 o 
  11   8   2       10.37       11.38      2.98 o 
 -10   9   2        1.35       -0.01      2.92 o 
  -9   9   2        0.39       -2.79      2.79 o 
  -8   9   2       30.82       34.67      2.87 o 
  -7   9   2        0.09       -2.57      2.57 o 
  -6   9   2        6.05        7.05      2.53 o 
  -5   9   2       29.73       31.95      2.51 o 
  -4   9   2       30.61       27.76      2.36 o 
  -3   9   2        7.70        8.23      2.31 o 
  -2   9   2        4.49        2.28      2.31 o 
  -1   9   2        1.72       -0.46      2.21 o 
   0   9   2       25.68       26.43      2.33 o 
   1   9   2        1.23        0.29      2.23 o 
   2   9   2       24.33       23.80      2.45 o 
   3   9   2       34.60       35.91      2.40 o 
   4   9   2       53.61       55.09      2.55 o 
   5   9   2        5.16        1.94      2.51 o 
   6   9   2        0.00        0.58      2.48 o 
   7   9   2       23.55       23.50      3.11 o 
   8   9   2        9.03       12.71      2.77 o 
   9   9   2        0.33        1.81      2.87 o 
  -9  10   2        0.03        0.19      2.92 o 
  -8  10   2        2.74       -1.72      2.87 o 
  -7  10   2       20.61       19.31      3.04 o 
  -6  10   2        1.11        0.33      2.70 o 
  -5  10   2       64.76       67.78      2.44 o 
  -4  10   2        0.01       -2.51      2.51 o 
  -3  10   2        1.95        1.84      2.34 o 
  -2  10   2       19.46       21.82      2.34 o 
  -1  10   2        5.13        5.66      2.28 o 
   0  10   2       12.04       11.85      2.29 o 
   1  10   2        3.01        3.98      2.26 o 
   2  10   2       44.23       47.57      2.46 o 
   3  10   2       67.69       62.83      3.19 o 
   4  10   2       15.82       13.96      2.60 o 
   5  10   2       18.07       13.54      2.61 o 
   6  10   2        2.09        3.70      2.71 o 
   7  10   2        4.64        6.00      2.80 o 
   8  10   2        8.38        5.15      2.87 o 
  -6  11   2       42.78       38.82      3.92 o 
  -5  11   2       76.15       85.18      2.78 o 
  -4  11   2       51.09       54.76      4.52 o 
  -3  11   2       27.65       28.38      2.59 o 
  -2  11   2        7.67        2.83      2.49 o 
  -1  11   2        0.23       -1.43      2.52 o 
   0  11   2        6.36        9.05      2.46 o 
   1  11   2        0.61       -2.49      2.49 o 
   2  11   2        3.13        3.09      2.56 o 
   3  11   2        3.57        4.12      2.52 o 
   4  11   2       19.48       15.80      2.89 o 
   5  11   2        2.55        3.12      2.73 o 
  -1  12   2        0.05        1.66      2.57 o 
   0  12   2        0.29        0.89      2.56 o 
 -15   0   3       15.76        5.43      7.20 o 
 -13   0   3       70.38       67.84      6.33 o 
 -11   0   3       78.23       84.48      6.93 o 
  -7   0   3      641.99      726.25      8.64 o 
  -5   0   3        5.86       10.02      6.06 o 
  -1   0   3     9677.73     9926.01    348.46 o 
   1   0   3     4810.91     4016.25    717.99 o 
   3   0   3      422.68      334.81     55.00 o 
   5   0   3      900.00      995.73     20.74 o 
   7   0   3      242.26      256.60      5.69 o 
   9   0   3     2499.78     2507.31     63.25 o 
  11   0   3      261.17      266.00      7.83 o 
  13   0   3       22.27       12.01      6.87 o 
 -16   1   3       14.24       10.50      6.35 o 
 -15   1   3        1.28       -4.72      4.72 o 
 -14   1   3        0.10        1.79      4.72 o 
 -13   1   3      169.92      153.49      4.79 o 
 -12   1   3       72.15       74.32      4.61 o 
 -11   1   3      628.60      617.88     10.90 o 
 -10   1   3        3.64       10.18      4.15 o 
  -9   1   3       13.56        2.61      5.66 o 
  -8   1   3       13.59       13.23      5.20 o 
  -7   1   3      229.74      260.06      5.08 o 
  -6   1   3      456.04      462.87      8.82 o 
  -5   1   3       35.03       32.84      4.24 o 
  -4   1   3     1755.40     1662.56     19.79 o 
  -3   1   3     1168.97     1038.67     15.70 o 
  -2   1   3     4930.99     4669.10     50.51 o 
  -1   1   3      250.46      218.26      5.47 o 
   0   1   3     4297.40     3979.09     80.72 o 
   1   1   3       49.91       46.31      4.21 o 
   2   1   3      485.94      479.42      5.03 o 
   3   1   3     3258.37     3249.60    234.55 o 
   4   1   3      765.57      771.83      7.26 o 
   5   1   3       10.98       12.00      2.98 o 
   6   1   3       32.10       42.38      3.56 o 
   7   1   3       49.18       51.90      2.83 o 
   8   1   3      700.13      669.01     11.41 o 
   9   1   3        0.94        0.88      3.14 o 
  10   1   3       34.63       40.90      3.53 o 
  11   1   3       16.79       20.02      3.48 o 
  12   1   3        0.27        4.86      3.85 o 
  13   1   3      170.44      202.71      7.88 o 
  14   1   3       18.06        4.06      4.44 o 
 -15   2   3        5.73        7.74      3.70 o 
 -14   2   3       32.26       34.11      4.95 o 
 -13   2   3       34.86       31.08      4.52 o 
 -12   2   3      104.19      115.63      5.03 o 
 -11   2   3       51.00       54.39      4.11 o 
 -10   2   3        1.61        0.62      4.07 o 
  -9   2   3        8.43       13.66      3.39 o 
  -8   2   3      222.05      237.94      5.82 o 
  -7   2   3      349.35      359.81      6.09 o 
  -6   2   3      731.94      758.03     12.20 o 
  -5   2   3      133.14      119.12      3.24 o 
  -4   2   3      195.04      176.13      3.41 o 
  -3   2   3      837.94      810.33      9.52 o 
  -2   2   3     4328.70     4198.19     64.09 o 
  -1   2   3     1845.46     1774.99     31.88 o 
   0   2   3     2759.06     2578.69     42.81 o 
   1   2   3      431.54      372.86      5.71 o 
   2   2   3      302.86      283.49      4.26 o 
   3   2   3      913.54      854.54     16.65 o 
   4   2   3      296.53      290.23      3.84 o 
   5   2   3      103.13       93.73      3.23 o 
   6   2   3       50.01       52.09      2.68 o 
   7   2   3      199.90      205.18      3.98 o 
   8   2   3      640.46      620.55     12.09 o 
   9   2   3       17.42       15.41      3.10 o 
  10   2   3       30.96       35.86      3.21 o 
  11   2   3        9.28        7.60      3.24 o 
  12   2   3      118.61      121.70      5.58 o 
  13   2   3        0.69       -3.66      3.66 o 
  14   2   3       18.23       14.93      9.24 o 
 -15   3   3        3.00        8.85      4.25 o 
 -14   3   3        6.23       10.57      3.78 o 
 -13   3   3        1.54        3.62      3.59 o 
 -12   3   3       96.22       87.51      3.61 o 
 -11   3   3       17.40       16.58      2.74 o 
 -10   3   3      206.88      198.17      4.91 o 
  -9   3   3       26.58       39.50      3.37 o 
  -8   3   3       39.33       40.78      3.02 o 
  -7   3   3       61.15       78.18      3.42 o 
  -6   3   3      104.44      112.31      3.07 o 
  -5   3   3      344.05      324.83      5.68 o 
  -4   3   3       18.03       24.42      2.53 o 
  -3   3   3      716.05      713.82      9.12 o 
  -2   3   3       18.57       11.48      2.73 o 
  -1   3   3     1008.79      959.04     11.50 o 
   0   3   3      872.24      834.46     13.39 o 
   1   3   3      656.03      586.63     12.26 o 
   2   3   3      243.74      266.38      4.41 o 
   3   3   3     2890.04     2804.45     51.56 o 
   4   3   3     2806.88     2889.63     39.28 o 
   5   3   3      823.93      890.72     15.11 o 
   6   3   3       89.99      113.79      4.07 o 
   7   3   3        0.67        1.38      3.05 o 
   8   3   3       18.41       15.80      3.07 o 
   9   3   3        0.33        0.84      2.88 o 
  10   3   3       15.28       10.35      3.36 o 
  11   3   3        1.92        0.29      3.21 o 
  12   3   3       98.57       94.06      3.95 o 
  13   3   3        0.27       -2.68      3.40 o 
  14   3   3        8.36        3.27      4.03 o 
 -15   4   3        0.09       -0.68      3.99 o 
 -14   4   3       57.39       69.11      3.51 o 
 -13   4   3       82.06       75.89      3.15 o 
 -12   4   3       55.66       65.84      3.12 o 
 -11   4   3       25.26       22.26      2.85 o 
 -10   4   3      125.70      143.97      3.00 o 
  -9   4   3      273.94      270.55      7.39 o 
  -8   4   3      454.32      447.07      6.38 o 
  -7   4   3       50.00       50.16      3.38 o 
  -6   4   3      125.98      124.26      3.41 o 
  -5   4   3       47.99       51.46      2.73 o 
  -4   4   3     1362.40     1358.13     20.15 o 
  -3   4   3     2155.46     2180.87     35.91 o 
  -2   4   3     1722.71     1802.62     26.78 o 
  -1   4   3     1382.99     1415.72     14.77 o 
   0   4   3       93.70       94.67      2.83 o 
   1   4   3     1144.92     1180.98     14.89 o 
   2   4   3      343.72      339.67      5.53 o 
   3   4   3      403.99      402.75      7.26 o 
   4   4   3       71.85       57.43      2.55 o 
   5   4   3      608.91      616.31      9.78 o 
   6   4   3       47.88       52.83      3.01 o 
   7   4   3       97.39       93.37      3.09 o 
   8   4   3      153.04      144.37      3.14 o 
   9   4   3       15.33       15.61      2.55 o 
  10   4   3       53.53       50.76      2.72 o 
  11   4   3        0.44        1.00      2.84 o 
  12   4   3       32.00       39.91      3.35 o 
  13   4   3       20.19       27.97      3.85 o 
  14   4   3        5.74        6.03      3.18 o 
 -14   5   3       48.17       41.11      3.31 o 
 -13   5   3       98.83      111.24      3.66 o 
 -12   5   3        0.73        2.53      2.94 o 
 -11   5   3        2.65        2.71      2.68 o 
 -10   5   3       44.02       47.13      2.94 o 
  -9   5   3       16.21       15.22      2.80 o 
  -8   5   3        0.26       -1.74      2.69 o 
  -7   5   3      205.12      213.03      3.27 o 
  -6   5   3       46.42       44.65      2.80 o 
  -5   5   3      781.95      755.01     13.68 o 
  -4   5   3       12.71        7.35      2.34 o 
  -3   5   3      688.70      707.75     11.82 o 
  -2   5   3     1635.03     1641.83     25.26 o 
  -1   5   3       14.11       20.51      2.07 o 
   0   5   3       19.51       24.95      2.30 o 
   1   5   3      224.81      206.38      4.06 o 
   2   5   3      158.20      171.16      2.56 o 
   3   5   3      482.67      499.00      8.09 o 
   4   5   3       23.26       18.13      2.86 o 
   5   5   3        0.29        2.37      2.59 o 
   6   5   3       71.57       73.66      2.95 o 
   7   5   3      546.56      535.02      9.35 o 
   8   5   3      379.10      367.55      5.57 o 
   9   5   3        1.47        0.60      2.49 o 
  10   5   3       48.69       51.33      2.73 o 
  11   5   3        9.24       10.42      2.59 o 
  12   5   3       20.69       16.66      3.03 o 
  13   5   3        7.38       10.46      4.98 o 
 -13   6   3        3.60        1.96      3.32 o 
 -12   6   3       28.08       32.18      2.90 o 
 -11   6   3       12.21        8.14      2.95 o 
 -10   6   3       43.27       43.25      2.91 o 
  -9   6   3      139.12      137.08      3.08 o 
  -8   6   3        0.16        0.19      2.64 o 
  -7   6   3      454.70      442.85      7.18 o 
  -6   6   3      209.09      214.75      4.55 o 
  -5   6   3       12.87       15.98      2.31 o 
  -4   6   3     1592.38     1568.89     24.03 o 
  -3   6   3       63.29       58.31      3.00 o 
  -2   6   3      109.39      112.02      3.89 o 
  -1   6   3      142.68      144.92      3.02 o 
   0   6   3        1.33       -2.52      2.52 o 
   1   6   3       15.48       15.99      2.60 o 
   2   6   3       21.02       18.23      2.64 o 
   3   6   3       54.62       57.60      2.41 o 
   4   6   3        2.61        3.26      2.35 o 
   5   6   3       18.93       20.38      2.50 o 
   6   6   3        5.10        6.72      2.50 o 
   7   6   3        5.84       11.25      3.11 o 
   8   6   3       40.47       41.69      2.68 o 
   9   6   3       15.64       15.12      2.62 o 
  10   6   3       19.54       14.11      2.77 o 
  11   6   3        0.00        1.64      2.76 o 
  12   6   3        3.18        1.07      3.15 o 
 -13   7   3       45.12       43.16      3.94 o 
 -12   7   3        0.63       -1.37      2.93 o 
 -11   7   3      189.65      200.91      4.08 o 
 -10   7   3        1.40        1.98      2.70 o 
  -9   7   3        0.69       -1.73      2.59 o 
  -8   7   3       36.75       40.49      2.70 o 
  -7   7   3        1.89        1.07      2.58 o 
  -6   7   3       52.40       49.15      2.36 o 
  -5   7   3       41.30       44.69      2.30 o 
  -4   7   3        2.99        3.79      2.34 o 
  -3   7   3       89.38       84.36      2.39 o 
  -2   7   3        5.35        6.68      2.38 o 
  -1   7   3       33.48       35.69      2.41 o 
   0   7   3       37.63       32.62      2.29 o 
   1   7   3       28.21       37.05      2.46 o 
   2   7   3      270.28      295.43      4.83 o 
   3   7   3      359.64      382.04      6.10 o 
   4   7   3      278.18      291.66      6.24 o 
   5   7   3        2.30        6.05      2.47 o 
   6   7   3      442.90      443.46      8.58 o 
   7   7   3       30.91       27.95      2.68 o 
   8   7   3        2.81        4.68      2.64 o 
   9   7   3        0.08        0.78      2.47 o 
  10   7   3       10.45        9.57      2.68 o 
  11   7   3        9.07        7.06      2.75 o 
 -12   8   3        4.01        2.71      3.37 o 
 -11   8   3        6.21        5.62      2.95 o 
 -10   8   3       13.05       15.48      2.80 o 
  -9   8   3       27.74       28.66      2.75 o 
  -8   8   3       32.58       32.13      3.49 o 
  -7   8   3       55.65       53.32      2.71 o 
  -6   8   3      254.46      265.97      5.00 o 
  -5   8   3       65.08       66.17      2.39 o 
  -4   8   3        5.86        5.29      2.36 o 
  -3   8   3      174.68      186.70      2.86 o 
  -2   8   3        2.20       -1.41      2.26 o 
  -1   8   3        8.84        9.78      2.22 o 
   0   8   3      130.08      129.07      2.88 o 
   1   8   3      125.50      129.19      4.01 o 
   2   8   3       61.31       68.99      2.83 o 
   3   8   3       49.96       52.40      2.58 o 
   4   8   3       16.30       15.98      2.49 o 
   5   8   3        1.83       -1.08      2.44 o 
   6   8   3        2.83        4.68      2.47 o 
   7   8   3       67.95       66.41      2.78 o 
   8   8   3       10.24        9.09      2.60 o 
   9   8   3       23.99       25.91      2.67 o 
  10   8   3       23.23       22.98      2.79 o 
 -10   9   3        0.68       -0.36      2.94 o 
  -9   9   3        0.23        2.71      2.82 o 
  -8   9   3        6.09        5.64      2.71 o 
  -7   9   3       73.02       79.56      3.88 o 
  -6   9   3      197.93      218.44      3.01 o 
  -5   9   3        8.54        2.97      2.29 o 
  -4   9   3       11.92       12.17      2.37 o 
  -3   9   3        8.17        7.19      2.32 o 
  -2   9   3       26.20       29.02      2.32 o 
  -1   9   3        5.02        3.04      2.27 o 
   0   9   3       54.83       56.17      2.43 o 
   1   9   3        4.43        2.91      2.32 o 
   2   9   3        7.92        7.90      2.31 o 
   3   9   3      178.57      174.84      2.74 o 
   4   9   3        2.43        1.15      2.37 o 
   5   9   3       31.91       39.07      2.93 o 
   6   9   3       22.68       19.50      2.63 o 
   7   9   3       17.93       17.94      4.04 o 
   8   9   3        0.01       -0.10      2.82 o 
   9   9   3       10.24        7.86      2.88 o 
  -9  10   3       10.57        5.90      2.91 o 
  -8  10   3        3.11        2.86      2.90 o 
  -7  10   3        1.74       -0.26      2.99 o 
  -6  10   3        0.03        0.20      3.08 o 
  -5  10   3        7.68        7.88      2.94 o 
  -4  10   3        0.25       -2.90      2.90 o 
  -3  10   3       32.73       37.79      3.10 o 
  -2  10   3       23.97       21.29      2.56 o 
  -1  10   3        6.62       11.00      2.29 o 
   0  10   3       67.04       66.08      3.62 o 
   1  10   3       61.90       63.26      2.48 o 
   2  10   3        1.71        1.44      2.26 o 
   3  10   3        7.79        6.57      2.40 o 
   4  10   3       44.01       42.28      2.63 o 
   5  10   3        6.82        7.54      2.61 o 
   6  10   3       48.19       43.55      2.79 o 
   7  10   3        1.66        1.34      2.75 o 
  -6  11   3        1.27       -0.47      2.82 o 
  -5  11   3       90.32       85.34      2.84 o 
  -4  11   3       72.60       69.40      2.75 o 
  -3  11   3       69.25       71.03      3.78 o 
  -2  11   3       76.87       69.98      2.66 o 
  -1  11   3       15.50       13.58      2.49 o 
   0  11   3       12.21       12.54      2.40 o 
   1  11   3       19.27       14.36      2.56 o 
   2  11   3       19.79       22.98      2.48 o 
   3  11   3        8.93        7.41      2.71 o 
   4  11   3        2.89        5.33      2.73 o 
   5  11   3        0.13        1.83      2.80 o 
 -16   0   4       69.42       37.17      7.62 o 
 -14   0   4       38.12       29.92      6.58 o 
 -12   0   4       45.92       48.24      6.08 o 
 -10   0   4        6.33        5.62      5.91 o 
  -8   0   4        0.15        2.93      8.08 o 
  -6   0   4     1352.42     1341.39     17.24 o 
  -4   0   4      985.59      921.95     15.41 o 
  -2   0   4       61.09       45.24      7.13 o 
   0   0   4     3526.16     2724.75    608.62 o 
   2   0   4      137.34      100.59     19.94 o 
   4   0   4       20.56       26.10      8.09 o 
   6   0   4        1.99        1.87      3.79 o 
   8   0   4      558.25      549.82     12.67 o 
  10   0   4      300.52      314.98      6.96 o 
  12   0   4      390.05      430.09      8.54 o 
  14   0   4        2.01        2.77      7.14 o 
 -16   1   4        1.35        7.64      4.83 o 
 -15   1   4       25.90       19.60     12.44 o 
 -14   1   4       21.71       26.46      4.55 o 
 -13   1   4      160.52      153.15      5.00 o 
 -12   1   4      758.84      755.00     19.41 o 
 -11   1   4       23.28       30.46      4.58 o 
 -10   1   4       37.42       37.53      4.09 o 
  -9   1   4       39.34       39.63      3.60 o 
  -8   1   4      339.22      317.04      9.67 o 
  -7   1   4      296.67      268.60      4.91 o 
  -6   1   4     1243.27     1372.93     35.79 o 
  -5   1   4        4.57        5.04      3.96 o 
  -4   1   4     1174.70     1105.48     12.13 o 
  -3   1   4      291.96      283.30      4.67 o 
  -2   1   4     8313.11     7689.86     95.27 o 
  -1   1   4     4673.75     4515.64     50.23 o 
   0   1   4      156.99      146.20      4.87 o 
   1   1   4      111.70      105.46      3.80 o 
   2   1   4        8.37        6.21      2.85 o 
   3   1   4      390.07      410.43      5.06 o 
   4   1   4      799.86      879.78     10.69 o 
   5   1   4      539.77      548.02      5.97 o 
   6   1   4       22.30       14.45      2.44 o 
   7   1   4       63.96       51.30      2.81 o 
   8   1   4       36.77       44.23      3.18 o 
   9   1   4        3.27        4.76      3.01 o 
  10   1   4      112.12      116.09      3.47 o 
  11   1   4      652.15      691.56     10.42 o 
  12   1   4        6.77        1.44      4.14 o 
  13   1   4      221.46      224.54      5.73 o 
  14   1   4       14.22       13.16      7.17 o 
 -15   2   4        0.31        1.31      3.98 o 
 -14   2   4       66.20       60.57      4.16 o 
 -13   2   4      108.88      121.75      8.21 o 
 -12   2   4       96.82      105.52     14.32 o 
 -11   2   4        8.90       15.89      5.58 o 
 -10   2   4        9.88       13.17      3.60 o 
  -9   2   4       25.72       23.84      4.39 o 
  -8   2   4        0.63        3.22      3.61 o 
  -7   2   4      152.14      145.39      3.55 o 
  -6   2   4      886.72      959.32     14.32 o 
  -5   2   4      382.92      380.82      7.25 o 
  -4   2   4      213.21      216.36      4.68 o 
  -3   2   4      244.10      241.39      3.46 o 
  -2   2   4     8132.18     7726.05    150.65 o 
  -1   2   4      609.74      573.38     10.74 o 
   0   2   4     1188.42     1084.91     16.44 o 
   1   2   4        3.00        2.82      2.99 o 
   2   2   4      796.84      792.43     12.02 o 
   3   2   4        0.43       10.33      2.84 o 
   4   2   4     2823.30     2997.85     49.15 o 
   5   2   4       79.12       63.91      5.66 o 
   6   2   4        9.06       13.12      2.44 o 
   7   2   4        3.34        2.51      2.87 o 
   8   2   4        1.09        2.14      2.67 o 
   9   2   4       25.02       27.58      3.17 o 
  10   2   4       23.88       25.67      3.24 o 
  11   2   4        0.86       -2.02      3.21 o 
  12   2   4       18.64       14.02      3.76 o 
  13   2   4       10.27        8.79      3.83 o 
  14   2   4        0.07       -5.22      5.22 o 
 -15   3   4        0.30        2.53      6.70 o 
 -14   3   4       15.90       22.15      4.39 o 
 -13   3   4      118.49      109.43      3.86 o 
 -12   3   4      105.40      108.60      9.25 o 
 -11   3   4      164.69      168.14      4.20 o 
 -10   3   4       29.82       33.44      3.05 o 
  -9   3   4       48.55       47.46      3.45 o 
  -8   3   4        2.76        1.03      2.92 o 
  -7   3   4      102.34       94.17      3.22 o 
  -6   3   4      141.50      140.21      3.15 o 
  -5   3   4      115.57      127.06      3.12 o 
  -4   3   4       88.28      107.04      2.78 o 
  -3   3   4     1153.79     1142.78     17.51 o 
  -2   3   4        3.44       10.43      2.67 o 
  -1   3   4      525.65      507.46      7.43 o 
   0   3   4        6.09       11.53      2.60 o 
   1   3   4      743.12      724.84      9.25 o 
   2   3   4      357.09      287.49      5.18 o 
   3   3   4     3089.24     3213.43     40.91 o 
   4   3   4      147.90      134.01      3.11 o 
   5   3   4      158.68      146.31      3.36 o 
   6   3   4       51.86       58.67      3.27 o 
   7   3   4       55.41       57.57      5.56 o 
   8   3   4      215.66      218.39      5.07 o 
   9   3   4       17.84       14.59      2.75 o 
  10   3   4        7.36       11.25      2.93 o 
  11   3   4       29.67       36.16      3.51 o 
  12   3   4       38.62       47.05      3.52 o 
  13   3   4        1.86        1.84      3.33 o 
  14   3   4        4.68        7.91      4.07 o 
 -15   4   4        6.54        5.95      3.89 o 
 -14   4   4       32.43       23.90      3.78 o 
 -13   4   4       88.44       89.83      5.27 o 
 -12   4   4        2.10        5.16      2.90 o 
 -11   4   4       10.16       12.50      2.88 o 
 -10   4   4       86.97       81.17      3.22 o 
  -9   4   4      120.21      130.19      3.16 o 
  -8   4   4      216.59      213.03      3.22 o 
  -7   4   4      155.88      160.95      3.66 o 
  -6   4   4     1494.01     1469.61     20.07 o 
  -5   4   4     2097.27     2153.30     36.65 o 
  -4   4   4      423.50      433.79      7.24 o 
  -3   4   4     2351.18     2376.21     34.96 o 
  -2   4   4        1.11        4.32      2.47 o 
  -1   4   4        1.56        3.14      2.70 o 
   0   4   4      292.52      274.09      4.52 o 
   1   4   4      740.43      750.28     13.96 o 
   2   4   4      686.36      672.68     12.82 o 
   3   4   4       30.58       23.51      2.50 o 
   4   4   4      336.63      307.46      4.54 o 
   5   4   4       30.97       34.84      3.32 o 
   6   4   4      172.37      169.99      3.03 o 
   7   4   4        1.59       -0.22      2.71 o 
   8   4   4      186.84      177.79     12.17 o 
   9   4   4       12.35        9.58      2.54 o 
  10   4   4        3.91        5.99      2.56 o 
  11   4   4        1.57        2.33      2.74 o 
  12   4   4       61.55       70.25      3.41 o 
  13   4   4        0.74        1.74      3.21 o 
 -14   5   4       12.40       15.30      3.92 o 
 -13   5   4       37.03       38.50      3.61 o 
 -12   5   4      154.83      161.11      4.91 o 
 -11   5   4        1.45        6.22      3.08 o 
 -10   5   4        0.55        1.50      2.85 o 
  -9   5   4       11.10       13.32      2.77 o 
  -8   5   4        5.63        6.33      2.62 o 
  -7   5   4       98.08      100.30      2.80 o 
  -6   5   4       18.20       15.16      2.76 o 
  -5   5   4       36.14       40.13      3.11 o 
  -4   5   4       16.70       15.44      2.62 o 
  -3   5   4      216.34      217.15      2.79 o 
  -2   5   4       16.27       12.92      2.33 o 
  -1   5   4       66.65       74.74      2.36 o 
   0   5   4       17.69       14.46      2.25 o 
   1   5   4       21.31       22.56      2.27 o 
   2   5   4     1261.85     1227.96     14.31 o 
   3   5   4      267.67      243.35      5.11 o 
   4   5   4      280.56      299.46      9.27 o 
   5   5   4      216.74      214.72      5.25 o 
   6   5   4       17.02       19.76      2.64 o 
   7   5   4        0.13       -0.96      2.41 o 
   8   5   4        0.34        1.89      2.52 o 
   9   5   4      134.68      128.60      8.35 o 
  10   5   4       14.17       15.47      2.67 o 
  11   5   4      251.38      242.91      4.55 o 
  12   5   4       45.02       52.77      3.14 o 
  13   5   4       12.70       17.84      3.12 o 
 -14   6   4        0.01       -0.23      3.55 o 
 -13   6   4      103.91      105.02      3.28 o 
 -12   6   4       22.80       33.63      3.08 o 
 -11   6   4       38.55       43.76      3.08 o 
 -10   6   4       57.35       57.19      2.95 o 
  -9   6   4        3.99        7.36      2.78 o 
  -8   6   4        0.04        2.10      2.65 o 
  -7   6   4     1417.24     1403.31     24.54 o 
  -6   6   4       13.36       15.50      2.44 o 
  -5   6   4      217.00      231.31      4.03 o 
  -4   6   4      109.52      117.40      3.21 o 
  -3   6   4      264.62      285.80      7.55 o 
  -2   6   4        3.18        4.00      2.76 o 
  -1   6   4       21.52       18.83      2.76 o 
   0   6   4        1.08        2.94      2.60 o 
   1   6   4        3.22       -0.19      2.77 o 
   2   6   4       12.76        6.12      2.83 o 
   3   6   4       11.73       11.20      2.62 o 
   4   6   4      684.61      685.31     12.41 o 
   5   6   4       47.40       41.64      2.52 o 
   6   6   4       73.49       78.86      2.73 o 
   7   6   4       11.59       12.71      2.49 o 
   8   6   4        0.85       -1.69      2.55 o 
   9   6   4      166.75      164.84      2.88 o 
  10   6   4       19.80       12.09      2.54 o 
  11   6   4       10.68        4.63      2.69 o 
  12   6   4        1.60       -0.06      2.92 o 
 -13   7   4        0.31       -0.93      2.98 o 
 -12   7   4       19.74       22.01      3.27 o 
 -11   7   4        2.95        4.68      2.80 o 
 -10   7   4       16.25       12.61      2.66 o 
  -9   7   4       21.13       18.21      2.62 o 
  -8   7   4        0.00       -1.02      2.69 o 
  -7   7   4      224.28      220.25      3.75 o 
  -6   7   4       75.54       84.40      2.51 o 
  -5   7   4      435.05      437.00      5.68 o 
  -4   7   4      140.39      148.43      2.66 o 
  -3   7   4      102.58      115.25      3.32 o 
  -2   7   4       17.70       19.22      2.54 o 
  -1   7   4        0.01        1.64      2.26 o 
   0   7   4       60.07       72.88      2.41 o 
   1   7   4       63.99       66.53      2.65 o 
   2   7   4      135.46      127.66      3.35 o 
   3   7   4        0.63        4.94      2.37 o 
   4   7   4       97.35       85.72      2.81 o 
   5   7   4      343.80      351.22      4.13 o 
   6   7   4       77.26       85.24      2.72 o 
   7   7   4       36.65       37.56      2.63 o 
   8   7   4       44.20       36.97      2.59 o 
   9   7   4        1.94        0.88      2.49 o 
  10   7   4        3.70        6.68      2.77 o 
  11   7   4       17.61       13.51      2.79 o 
 -12   8   4        4.32       -3.02      3.02 o 
 -11   8   4       34.70       31.07      3.03 o 
 -10   8   4        3.20        1.40      2.71 o 
  -9   8   4        9.77       15.38      3.37 o 
  -8   8   4       26.14       28.40      2.74 o 
  -7   8   4       32.70       36.76      3.17 o 
  -6   8   4      247.92      253.63      3.17 o 
  -5   8   4      305.14      335.66      4.99 o 
  -4   8   4       17.94       17.72      2.28 o 
  -3   8   4       38.43       40.08      2.31 o 
  -2   8   4       19.50       27.58      2.34 o 
  -1   8   4       19.72       23.07      2.22 o 
   0   8   4        0.01        0.17      2.24 o 
   1   8   4      201.22      207.11      4.84 o 
   2   8   4       50.02       47.62      2.30 o 
   3   8   4       31.03       40.14      2.50 o 
   4   8   4       63.19       59.91      3.86 o 
   5   8   4      135.90      129.68      3.89 o 
   6   8   4        4.11        3.76      2.54 o 
   7   8   4      111.14      105.00      2.85 o 
   8   8   4        1.23        1.09      2.60 o 
   9   8   4        3.65        4.41      2.67 o 
  10   8   4        8.37        5.47      2.90 o 
 -10   9   4       19.13       17.32      2.99 o 
  -9   9   4        0.27       -2.80      2.80 o 
  -8   9   4        7.86        4.99      2.69 o 
  -7   9   4       31.26       29.84      3.27 o 
  -6   9   4       78.35       85.15      2.51 o 
  -5   9   4       17.82       21.22      2.29 o 
  -4   9   4      324.67      334.81      6.52 o 
  -3   9   4      242.20      244.26      5.39 o 
  -2   9   4        4.45        4.05      2.40 o 
  -1   9   4        4.13        7.13      2.27 o 
   0   9   4        9.65       10.51      2.36 o 
   1   9   4      108.16      107.06      2.54 o 
   2   9   4       14.60       16.58      2.67 o 
   3   9   4        1.12        1.13      2.71 o 
   4   9   4      166.55      158.73      3.09 o 
   5   9   4       89.75       92.59      2.74 o 
   6   9   4        5.59        7.94      2.54 o 
   7   9   4       10.00        9.41      3.18 o 
   8   9   4        1.02        2.10      2.89 o 
   9   9   4        3.28        0.52      2.79 o 
  -9  10   4        0.29       -3.04      3.04 o 
  -8  10   4       13.38       15.81      2.98 o 
  -7  10   4       41.38       44.91      2.86 o 
  -6  10   4       55.55       56.72      4.21 o 
  -5  10   4       31.79       38.90      2.53 o 
  -4  10   4        1.93        2.90      2.43 o 
  -3  10   4       31.68       33.26      2.48 o 
  -2  10   4        4.76        4.52      2.39 o 
  -1  10   4       10.40       11.80      2.30 o 
   0  10   4       24.10       24.77      2.39 o 
   1  10   4       25.24       26.71      2.41 o 
   2  10   4        3.01        1.80      2.43 o 
   3  10   4       20.05       14.86      2.62 o 
   4  10   4        2.92        2.19      4.29 o 
   5  10   4       18.22       16.72      3.00 o 
   6  10   4       44.74       44.93      3.84 o 
   7  10   4       28.22       29.74      2.98 o 
  -6  11   4        0.47        3.87      2.61 o 
  -5  11   4        8.06        3.53      2.61 o 
  -4  11   4        6.05        2.98      2.55 o 
  -3  11   4        3.38        3.59      2.58 o 
  -2  11   4        4.60        4.51      2.76 o 
  -1  11   4        6.52        5.69      2.42 o 
   0  11   4        4.80        8.12      2.40 o 
   1  11   4        3.86        2.20      2.47 o 
   2  11   4       70.35       66.33      2.73 o 
   3  11   4        1.59        1.95      2.78 o 
   4  11   4        0.01       -2.72      2.72 o 
 -15   0   5      104.24      110.92      7.23 o 
 -13   0   5       93.44       68.28      6.39 o 
 -11   0   5       91.31       78.04      6.27 o 
  -9   0   5       27.33       31.11      4.69 o 
  -7   0   5     1387.11     1370.52     19.33 o 
  -5   0   5      318.34      281.62     11.54 o 
  -3   0   5       20.90       29.06      5.70 o 
  -1   0   5     2222.54     2311.18     21.07 o 
   1   0   5     3077.33     2423.00    463.79 o 
   3   0   5      505.23      545.31     83.07 o 
   5   0   5        2.95       10.75      4.04 o 
   7   0   5      269.08      269.30     10.96 o 
   9   0   5      114.51      141.88      6.42 o 
  11   0   5       43.22       47.94      7.58 o 
  13   0   5      329.17      383.17      9.29 o 
 -16   1   5        0.11       -1.74      5.14 o 
 -15   1   5        0.35        3.23      4.67 o 
 -14   1   5       98.46       98.62     13.14 o 
 -13   1   5      145.02      161.88      5.13 o 
 -12   1   5       45.67       42.04      4.48 o 
 -11   1   5        0.11       -2.20      3.92 o 
 -10   1   5       10.76        3.18      4.01 o 
  -9   1   5       22.01       21.38      3.48 o 
  -8   1   5      265.45      240.63      9.40 o 
  -7   1   5      465.99      478.58      6.49 o 
  -6   1   5        0.06       -0.46      3.64 o 
  -5   1   5      729.25      771.89     20.37 o 
  -4   1   5       59.35       63.38      3.53 o 
  -3   1   5       28.33       28.64      3.40 o 
  -2   1   5      723.50      699.74      6.17 o 
  -1   1   5      918.57      876.46     10.70 o 
   0   1   5      235.11      210.45      4.13 o 
   1   1   5     1099.56     1069.95     16.27 o 
   2   1   5     3577.43     3366.78    219.26 o 
   3   1   5     1372.35     1359.59     13.23 o 
   4   1   5        4.17        4.62      2.56 o 
   5   1   5      352.20      371.07      4.90 o 
   6   1   5      215.46      217.53      3.93 o 
   7   1   5      545.26      552.03     10.09 o 
   8   1   5      646.49      649.67     47.62 o 
   9   1   5       24.57       27.60      3.07 o 
  10   1   5      227.20      231.98      4.83 o 
  11   1   5       61.25       51.14      3.16 o 
  12   1   5        3.21        3.27      3.49 o 
  13   1   5        0.69        2.60      4.36 o 
  14   1   5        4.20        2.14      5.15 o 
 -15   2   5        3.68        5.63      3.99 o 
 -14   2   5      105.31      105.86      4.17 o 
 -13   2   5       17.16       20.57      7.14 o 
 -12   2   5        0.43       -2.42      3.48 o 
 -11   2   5      149.61      160.94      5.30 o 
 -10   2   5       15.94       23.39      5.11 o 
  -9   2   5       13.42        8.59      3.19 o 
  -8   2   5       79.02       74.27      4.71 o 
  -7   2   5      143.38      141.77      4.06 o 
  -6   2   5      716.95      737.24     13.23 o 
  -5   2   5       37.41       55.01      2.84 o 
  -4   2   5      141.64      138.97      3.12 o 
  -3   2   5      246.14      228.73      4.20 o 
  -2   2   5      581.40      579.95     11.47 o 
  -1   2   5      507.26      427.15      4.58 o 
   0   2   5       95.91       80.77      3.34 o 
   1   2   5      302.81      270.60      3.98 o 
   2   2   5     1130.08     1145.17     15.93 o 
   3   2   5      678.21      741.02      8.76 o 
   4   2   5      185.69      227.06     18.57 o 
   5   2   5      221.39      245.09     17.44 o 
   6   2   5       56.26       66.67      2.87 o 
   7   2   5        0.01        0.87      2.59 o 
   8   2   5      273.53      261.30      4.92 o 
   9   2   5      237.24      245.36      4.33 o 
  10   2   5        6.49        7.21      2.99 o 
  11   2   5       24.50       29.09      3.18 o 
  12   2   5      143.77      150.94      4.16 o 
  13   2   5        4.47        2.10      3.72 o 
 -15   3   5       46.54       45.65      4.10 o 
 -14   3   5       15.82       17.03      3.59 o 
 -13   3   5       46.38       47.41      4.63 o 
 -12   3   5        1.00        3.26      3.50 o 
 -11   3   5       42.33       42.79      3.75 o 
 -10   3   5        0.83        2.35      3.23 o 
  -9   3   5       18.83       22.34      3.03 o 
  -8   3   5        5.28        2.86      2.97 o 
  -7   3   5        3.33        1.69      3.19 o 
  -6   3   5        0.19       -1.12      2.67 o 
  -5   3   5       59.43       52.36      2.66 o 
  -4   3   5       62.04       68.15      2.81 o 
  -3   3   5     2366.11     2292.90     34.14 o 
  -2   3   5      392.53      415.22      6.05 o 
  -1   3   5        0.02        0.64      2.92 o 
   0   3   5       43.89       46.30      3.06 o 
   1   3   5        2.64        9.29      2.97 o 
   2   3   5      342.53      350.00      4.25 o 
   3   3   5      212.38      228.45      3.04 o 
   4   3   5       77.33       84.49      2.87 o 
   5   3   5        2.38        0.21      2.73 o 
   6   3   5       43.86       38.95      3.92 o 
   7   3   5       12.72       10.66      2.57 o 
   8   3   5       19.91       21.04      2.70 o 
   9   3   5       74.53       80.92      2.90 o 
  10   3   5       47.19       50.25      2.97 o 
  11   3   5        0.19       -1.01      2.80 o 
  12   3   5       48.49       49.31      3.87 o 
  13   3   5        3.79        0.83      4.12 o 
 -15   4   5        0.31        2.06      3.77 o 
 -14   4   5      104.19       92.87      5.89 o 
 -13   4   5        0.50        2.02      3.55 o 
 -12   4   5       33.47       28.77      3.63 o 
 -11   4   5      159.91      161.74      3.54 o 
 -10   4   5      174.74      183.35      6.82 o 
  -9   4   5       81.27       74.05      2.92 o 
  -8   4   5      120.47      111.06      3.75 o 
  -7   4   5       37.82       42.71      3.30 o 
  -6   4   5      114.42      118.45      3.48 o 
  -5   4   5        5.07       -1.02      2.60 o 
  -4   4   5      907.94      919.45     11.90 o 
  -3   4   5        2.18        6.50      2.59 o 
  -2   4   5     1577.46     1604.19     31.71 o 
  -1   4   5      420.28      426.68      4.69 o 
   0   4   5        0.10        0.77      2.44 o 
   1   4   5      796.21      781.72      8.31 o 
   2   4   5       69.98       65.24      2.65 o 
   3   4   5      574.13      599.82      7.29 o 
   4   4   5      570.76      581.23      6.20 o 
   5   4   5       22.90       15.24      2.68 o 
   6   4   5       56.78       67.45      2.68 o 
   7   4   5      238.01      263.27      3.09 o 
   8   4   5        1.91        2.31      2.33 o 
   9   4   5        3.76       10.16      2.78 o 
  10   4   5       10.01        8.06      2.87 o 
  11   4   5       42.46       39.38      2.85 o 
  12   4   5        1.66        3.56      2.94 o 
  13   4   5       37.94       46.25      3.56 o 
 -14   5   5        0.73        7.28      4.07 o 
 -13   5   5        0.56        0.80      2.88 o 
 -12   5   5        0.03        2.21      2.86 o 
 -11   5   5       75.35       76.91      3.30 o 
 -10   5   5      393.24      403.95      8.43 o 
  -9   5   5       29.33       37.33      2.76 o 
  -8   5   5        4.79        6.60      2.58 o 
  -7   5   5      215.73      203.15      4.59 o 
  -6   5   5        1.72        2.41      2.67 o 
  -5   5   5       52.63       53.96      2.88 o 
  -4   5   5      191.58      193.06      4.82 o 
  -3   5   5       43.26       32.57      2.96 o 
  -2   5   5       29.45       29.25      2.36 o 
  -1   5   5       32.32       25.72      2.42 o 
   0   5   5        3.49        4.77      2.42 o 
   1   5   5      415.93      426.77      8.94 o 
   2   5   5      270.23      233.57      4.65 o 
   3   5   5        7.70        4.30      2.81 o 
   4   5   5       56.51       52.62      2.65 o 
   5   5   5      147.14      161.81      5.68 o 
   6   5   5       27.08       29.90      2.42 o 
   7   5   5       27.60       29.37      2.56 o 
   8   5   5       49.59       41.01      2.64 o 
   9   5   5       35.84       32.73      3.11 o 
  10   5   5        4.33        1.70      2.62 o 
  11   5   5        1.60        3.93      2.70 o 
  12   5   5        0.25        1.46      2.99 o 
 -14   6   5       15.09       17.29      3.16 o 
 -13   6   5        5.56        6.32      3.07 o 
 -12   6   5      282.27      288.72      4.10 o 
 -11   6   5        0.45        2.82      2.91 o 
 -10   6   5      224.56      224.76      4.49 o 
  -9   6   5       15.41       16.18      2.73 o 
  -8   6   5      322.98      312.17      5.64 o 
  -7   6   5       42.10       40.19      2.61 o 
  -6   6   5       37.06       43.41      2.40 o 
  -5   6   5      515.41      499.58      9.50 o 
  -4   6   5       28.65       30.30      2.46 o 
  -3   6   5      266.43      268.19      4.25 o 
  -2   6   5      431.47      430.36      7.73 o 
  -1   6   5      168.25      178.97      3.25 o 
   0   6   5      394.76      394.26      9.59 o 
   1   6   5      101.10       99.20      3.12 o 
   2   6   5       68.23       76.90      3.26 o 
   3   6   5      180.15      175.91      3.21 o 
   4   6   5        6.72        6.01      2.47 o 
   5   6   5       49.62       52.05      3.17 o 
   6   6   5        0.40        3.26      2.55 o 
   7   6   5        7.00        5.71      2.64 o 
   8   6   5       55.85       59.28      2.70 o 
   9   6   5      102.21      108.71      2.84 o 
  10   6   5       13.12        9.42      2.56 o 
  11   6   5       97.36      105.08      3.02 o 
  12   6   5       14.42       11.38      3.05 o 
 -13   7   5       36.78       32.67      5.58 o 
 -12   7   5       30.87       28.00      3.18 o 
 -11   7   5       32.01       34.64      2.95 o 
 -10   7   5        0.01        0.75      2.69 o 
  -9   7   5       27.97       24.77      2.64 o 
  -8   7   5       21.44       18.54      2.59 o 
  -7   7   5       25.87       27.69      2.57 o 
  -6   7   5      255.55      256.12      4.52 o 
  -5   7   5       40.69       46.80      2.64 o 
  -4   7   5      747.26      788.20     14.12 o 
  -3   7   5      246.49      228.41      3.38 o 
  -2   7   5      102.65      109.75      2.84 o 
  -1   7   5      231.39      242.45      2.83 o 
   0   7   5        7.99        6.21      2.23 o 
   1   7   5       50.90       52.88      2.40 o 
   2   7   5      206.47      209.29      2.82 o 
   3   7   5      387.27      381.74      4.12 o 
   4   7   5        1.11       -0.08      2.49 o 
   5   7   5       21.45       26.91      2.54 o 
   6   7   5      136.46      129.36      3.01 o 
   7   7   5        7.34        9.65      2.44 o 
   8   7   5        0.11        1.59      2.57 o 
   9   7   5       13.55       15.68      2.66 o 
  10   7   5       36.81       35.33      2.83 o 
  11   7   5        6.11        6.31      2.76 o 
 -12   8   5        2.52       -0.52      3.18 o 
 -11   8   5        1.44        0.63      3.03 o 
 -10   8   5        3.23        2.88      2.82 o 
  -9   8   5        8.63        7.31      2.66 o 
  -8   8   5       16.70       14.70      2.69 o 
  -7   8   5        0.00        3.20      2.53 o 
  -6   8   5       40.62       41.51      2.46 o 
  -5   8   5      332.77      349.09      6.14 o 
  -4   8   5      171.63      179.87      4.56 o 
  -3   8   5       37.60       43.24      2.44 o 
  -2   8   5       33.20       39.70      2.27 o 
  -1   8   5       22.51       25.38      2.23 o 
   0   8   5       77.44       80.36      2.94 o 
   1   8   5        8.26       11.00      2.23 o 
   2   8   5        3.05        4.37      2.43 o 
   3   8   5       12.76       14.61      2.47 o 
   4   8   5       75.88       82.14      2.93 o 
   5   8   5       15.01       10.88      2.58 o 
   6   8   5       31.10       24.85      2.68 o 
   7   8   5        2.44        2.45      2.51 o 
   8   8   5        3.13        3.12      2.68 o 
   9   8   5        5.36        6.53      2.70 o 
  10   8   5        5.71        1.52      2.94 o 
 -10   9   5        0.00       -1.28      2.95 o 
  -9   9   5        2.67        2.97      2.80 o 
  -8   9   5        0.88       -2.22      2.74 o 
  -7   9   5        2.53        3.98      2.61 o 
  -6   9   5      175.78      175.45      3.41 o 
  -5   9   5        4.45        2.59      2.38 o 
  -4   9   5      113.51       98.42      3.15 o 
  -3   9   5      236.93      254.97      4.44 o 
  -2   9   5       10.60       14.75      2.55 o 
  -1   9   5       10.78        6.67      2.33 o 
   0   9   5       10.49       12.65      2.34 o 
   1   9   5       11.13       15.27      2.19 o 
   2   9   5       83.43       86.08      2.67 o 
   3   9   5        2.05        4.23      2.38 o 
   4   9   5       43.67       55.14      2.51 o 
   5   9   5      198.42      198.07      4.77 o 
   6   9   5        0.83        1.84      2.48 o 
   7   9   5        0.33       -0.62      2.84 o 
   8   9   5        0.91        4.73      2.78 o 
  -8  10   5        0.59        0.75      2.92 o 
  -7  10   5        6.90        7.61      2.71 o 
  -6  10   5      108.22      102.94      2.80 o 
  -5  10   5       12.97       17.18      2.48 o 
  -4  10   5       24.36       20.13      2.46 o 
  -3  10   5        0.01       -0.48      2.40 o 
  -2  10   5       96.39      104.91      2.96 o 
  -1  10   5       78.25       82.10      2.46 o 
   0  10   5       12.34        8.32      2.29 o 
   1  10   5        3.20        1.81      2.24 o 
   2  10   5       30.41       33.82      2.57 o 
   3  10   5       21.42       21.20      2.62 o 
   4  10   5        0.10        0.13      2.52 o 
   5  10   5       42.05       38.42      3.56 o 
   6  10   5       23.35       22.59      2.82 o 
  -6  11   5        1.16       -1.39      2.64 o 
  -5  11   5        0.66        1.64      2.59 o 
  -4  11   5        0.56        0.71      2.65 o 
  -3  11   5       17.58       17.53      2.63 o 
  -2  11   5        0.74        1.00      2.38 o 
  -1  11   5        0.36       -1.78      2.42 o 
   0  11   5        3.81        1.39      2.43 o 
   1  11   5        2.20        4.75      2.52 o 
   2  11   5       53.61       57.20      2.83 o 
   3  11   5        7.15        4.47      2.74 o 
   4  11   5        0.16       -2.30      2.83 o 
 -16   0   6        2.48       -6.66      6.95 o 
 -14   0   6       61.14       67.92      5.77 o 
 -12   0   6      111.13      133.76      6.60 o 
 -10   0   6       40.30       36.28      4.87 o 
  -8   0   6     1927.05     1896.29     20.49 o 
  -6   0   6      182.92      163.07      4.96 o 
  -4   0   6      227.21      208.43      6.69 o 
  -2   0   6       68.36       88.99      5.03 o 
   0   0   6      125.71      119.54      5.21 o 
   2   0   6       30.00       47.60      4.59 o 
   4   0   6     1331.22     1386.06     20.70 o 
   6   0   6     2138.20     2137.61     30.90 o 
   8   0   6     1122.34     1110.02     13.66 o 
  10   0   6       95.81       96.09      4.65 o 
  12   0   6       21.52       14.65      5.19 o 
 -16   1   6        7.91       -0.08      4.41 o 
 -15   1   6        0.00        4.52      3.87 o 
 -14   1   6        3.91        9.96      4.16 o 
 -13   1   6       27.71       16.67      4.63 o 
 -12   1   6        6.93        8.59      4.19 o 
 -11   1   6       37.27       41.78      5.34 o 
 -10   1   6       62.66       54.69      3.83 o 
  -9   1   6      323.94      333.53      6.29 o 
  -8   1   6      292.71      310.12      8.61 o 
  -7   1   6       10.26        8.30      3.49 o 
  -6   1   6       33.62       27.51      3.64 o 
  -5   1   6      195.85      172.96      4.52 o 
  -4   1   6       19.79       19.00      4.21 o 
  -3   1   6      589.25      557.16      7.22 o 
  -2   1   6     1990.94     2021.40     16.77 o 
  -1   1   6      876.51      878.10      8.65 o 
   0   1   6      599.52      605.43     10.05 o 
   1   1   6     1341.05     1320.66     49.52 o 
   2   1   6        6.60        5.03      2.70 o 
   3   1   6        0.58        1.14      2.57 o 
   4   1   6      116.48      132.09      3.42 o 
   5   1   6      617.08      701.17     10.73 o 
   6   1   6      367.61      389.68      6.21 o 
   7   1   6       12.01        9.29      2.56 o 
   8   1   6       74.33       73.64      7.31 o 
   9   1   6        8.96        5.37      2.94 o 
  10   1   6       89.73       91.93      3.38 o 
  11   1   6       51.94       58.65      3.43 o 
  12   1   6       67.36       69.82      3.70 o 
  13   1   6       41.85       31.65      4.44 o 
 -15   2   6        0.36        4.38      3.81 o 
 -14   2   6        2.12       -1.68      6.04 o 
 -13   2   6       83.66       76.31      3.64 o 
 -12   2   6       32.31       26.02      4.12 o 
 -11   2   6        6.13        6.23      3.19 o 
 -10   2   6       28.10       29.16      3.47 o 
  -9   2   6      132.85      123.56      6.88 o 
  -8   2   6       54.20       58.58      5.19 o 
  -7   2   6      309.31      318.62      5.75 o 
  -6   2   6       78.20       84.09      3.51 o 
  -5   2   6      977.82     1034.62     13.92 o 
  -4   2   6     2165.64     2258.80     22.77 o 
  -3   2   6     2629.73     2650.42     44.97 o 
  -2   2   6      903.41      884.79      5.49 o 
  -1   2   6       17.82       14.43      3.05 o 
   0   2   6       21.35       34.81      3.00 o 
   1   2   6        1.59       -0.59      3.19 o 
   2   2   6      238.56      276.42      4.59 o 
   3   2   6        0.72        1.63      2.76 o 
   4   2   6       28.65       27.60      2.62 o 
   5   2   6       90.64       90.64      3.01 o 
   6   2   6      221.96      219.02      4.01 o 
   7   2   6      184.15      183.09      2.95 o 
   8   2   6       68.09       66.77      2.85 o 
   9   2   6       52.25       47.89      3.01 o 
  10   2   6        0.01        2.63      2.68 o 
  11   2   6       52.52       66.41      3.29 o 
  12   2   6       61.18       68.84      3.57 o 
  13   2   6        0.27       -2.06      3.78 o 
 -15   3   6       38.71       40.69      4.23 o 
 -14   3   6       42.55       50.27      6.68 o 
 -13   3   6      301.81      303.85      9.05 o 
 -12   3   6        8.93       11.64      3.47 o 
 -11   3   6      160.55      168.17      4.39 o 
 -10   3   6      114.33      126.53      8.20 o 
  -9   3   6       53.73       51.13      3.94 o 
  -8   3   6        4.96        4.50      3.26 o 
  -7   3   6      392.07      397.92      7.48 o 
  -6   3   6      213.49      229.92      3.78 o 
  -5   3   6      121.85      136.82      2.82 o 
  -4   3   6      332.29      387.29      3.50 o 
  -3   3   6      542.28      556.02     11.34 o 
  -2   3   6      594.64      534.39     11.11 o 
  -1   3   6        7.42        4.26      3.12 o 
   0   3   6       32.91       29.29      2.90 o 
   1   3   6     1522.19     1479.30     23.69 o 
   2   3   6      445.86      463.34      6.38 o 
   3   3   6       32.54       32.49      2.68 o 
   4   3   6      153.12      158.83      3.52 o 
   5   3   6       13.13       15.47      2.64 o 
   6   3   6       21.85       19.04      2.47 o 
   7   3   6      227.37      229.08      3.00 o 
   8   3   6      120.59      122.28      2.80 o 
   9   3   6       63.80       64.96      2.90 o 
  10   3   6       32.15       25.99      2.80 o 
  11   3   6       18.75       17.03      3.03 o 
  12   3   6       39.93       51.99      5.36 o 
  13   3   6       43.18       32.51      4.61 o 
 -15   4   6        3.84        0.39      3.94 o 
 -14   4   6       39.82       40.91      5.17 o 
 -13   4   6       29.41       28.74      4.19 o 
 -12   4   6      197.35      205.41      5.68 o 
 -11   4   6      122.21      147.42      6.43 o 
 -10   4   6        4.88        4.77      2.98 o 
  -9   4   6      323.48      315.13      5.03 o 
  -8   4   6      158.29      149.39      4.35 o 
  -7   4   6       79.07       71.54      3.03 o 
  -6   4   6       84.55       81.89      3.26 o 
  -5   4   6      204.56      227.10      3.26 o 
  -4   4   6       34.39       34.77      2.48 o 
  -3   4   6      130.57      151.33      2.72 o 
  -2   4   6     1066.64     1107.78     22.31 o 
  -1   4   6      411.57      405.59      4.95 o 
   0   4   6       84.22      102.88      2.69 o 
   1   4   6       14.77       11.68      2.48 o 
   2   4   6      844.14      853.21     13.15 o 
   3   4   6      993.31     1032.68     18.38 o 
   4   4   6      318.91      318.25      4.06 o 
   5   4   6        0.00       -1.59      2.50 o 
   6   4   6       11.49        9.78      2.48 o 
   7   4   6       63.13       61.03      4.11 o 
   8   4   6      233.66      224.88      3.15 o 
   9   4   6      224.35      211.22      5.33 o 
  10   4   6       39.92       43.48      2.98 o 
  11   4   6        2.09        1.66      2.89 o 
  12   4   6        3.28        3.50      2.97 o 
 -14   5   6       86.75       86.48      4.45 o 
 -13   5   6       79.89       84.36      3.88 o 
 -12   5   6       16.58       15.09      3.22 o 
 -11   5   6        1.86        2.38      3.05 o 
 -10   5   6       55.38       50.83      2.87 o 
  -9   5   6       83.71       70.49      2.82 o 
  -8   5   6      299.04      296.98      5.44 o 
  -7   5   6      143.43      132.90      2.89 o 
  -6   5   6        0.18        1.32      2.68 o 
  -5   5   6       33.15       35.16      2.73 o 
  -4   5   6      546.67      563.35      7.62 o 
  -3   5   6      130.53      131.68      4.74 o 
  -2   5   6        4.38        6.69      2.31 o 
  -1   5   6       58.27       59.90      2.46 o 
   0   5   6      432.03      401.19      8.02 o 
   1   5   6       49.54       41.06      2.90 o 
   2   5   6       36.45       38.93      3.19 o 
   3   5   6       45.73       45.80      2.89 o 
   4   5   6      760.50      744.17      9.90 o 
   5   5   6        6.88       10.14      2.51 o 
   6   5   6       21.00       21.51      2.48 o 
   7   5   6       27.93       37.15      2.57 o 
   8   5   6       30.36       21.82      2.72 o 
   9   5   6        0.60        0.40      2.40 o 
  10   5   6        0.71        1.26      2.60 o 
  11   5   6        0.32       -1.73      2.72 o 
  12   5   6       11.32        9.89      2.98 o 
 -13   6   6        8.64       10.97      3.00 o 
 -12   6   6        4.69        1.81      3.12 o 
 -11   6   6        3.90        3.65      2.88 o 
 -10   6   6        1.20       -2.50      2.58 o 
  -9   6   6        2.43        3.62      2.70 o 
  -8   6   6      106.56      106.40      2.76 o 
  -7   6   6       27.72       23.81      2.66 o 
  -6   6   6       37.08       37.25      2.30 o 
  -5   6   6       83.81       82.26      4.84 o 
  -4   6   6       72.04       68.90      2.83 o 
  -3   6   6      258.42      292.03      5.08 o 
  -2   6   6        0.68       -2.83      2.83 o 
  -1   6   6      137.06      136.13      3.53 o 
   0   6   6      295.51      287.22      8.28 o 
   1   6   6       29.77       33.91      2.83 o 
   2   6   6       11.46       12.39      2.70 o 
   3   6   6      440.84      409.71     10.63 o 
   4   6   6       19.54       21.36      2.69 o 
   5   6   6      753.10      750.61     10.95 o 
   6   6   6       32.17       34.80      2.52 o 
   7   6   6       39.07       34.42      2.65 o 
   8   6   6       35.63       30.69      2.53 o 
   9   6   6       10.43        7.05      2.49 o 
  10   6   6       69.99       72.36      3.46 o 
  11   6   6        0.10        1.45      2.85 o 
 -13   7   6       20.63       19.32      3.68 o 
 -12   7   6        0.32        1.15      3.05 o 
 -11   7   6        0.07        1.67      2.85 o 
 -10   7   6       17.17       18.63      2.66 o 
  -9   7   6       32.09       30.31      2.82 o 
  -8   7   6       56.22       61.16      2.67 o 
  -7   7   6       65.18       58.56      2.36 o 
  -6   7   6       50.61       48.45      2.35 o 
  -5   7   6      644.43      616.95      9.89 o 
  -4   7   6        2.19       -1.45      2.28 o 
  -3   7   6        1.21        0.32      2.37 o 
  -2   7   6      103.38      101.81      2.58 o 
  -1   7   6        0.28        1.77      2.29 o 
   0   7   6        1.81       -0.78      2.46 o 
   1   7   6      559.76      553.54      9.67 o 
   2   7   6       56.58       59.08      3.31 o 
   3   7   6       48.49       45.70      2.53 o 
   4   7   6       48.78       40.20      2.57 o 
   5   7   6       92.83      103.74      3.78 o 
   6   7   6       94.81       78.18      3.16 o 
   7   7   6       12.57       14.19      2.62 o 
   8   7   6       17.15       14.91      2.66 o 
   9   7   6        2.73       -0.29      2.66 o 
  10   7   6        9.30        5.22      2.54 o 
 -11   8   6       71.68       67.03      3.19 o 
 -10   8   6       11.31       11.02      2.78 o 
  -9   8   6        8.94        9.89      2.78 o 
  -8   8   6        3.48        6.35      2.78 o 
  -7   8   6        2.36        1.81      2.49 o 
  -6   8   6        0.00        0.29      2.39 o 
  -5   8   6        1.48        4.09      2.34 o 
  -4   8   6       84.44       90.24      2.57 o 
  -3   8   6      105.95      111.56      2.55 o 
  -2   8   6      187.44      179.87      5.06 o 
  -1   8   6        1.14        0.97      2.17 o 
   0   8   6        5.76        6.16      2.25 o 
   1   8   6       76.90       73.56      2.55 o 
   2   8   6       12.83       16.96      2.49 o 
   3   8   6      188.00      187.64      2.86 o 
   4   8   6       70.58       70.94      2.61 o 
   5   8   6       33.47       29.51      3.08 o 
   6   8   6       51.83       52.15      3.72 o 
   7   8   6       14.76       14.94      2.68 o 
   8   8   6        1.05        0.15      2.81 o 
   9   8   6        0.03        0.03      2.80 o 
 -10   9   6        0.05       -1.50      3.00 o 
  -9   9   6        4.17        3.56      2.88 o 
  -8   9   6        1.37        0.76      2.75 o 
  -7   9   6      211.16      207.41      5.80 o 
  -6   9   6      318.05      309.09      3.88 o 
  -5   9   6       96.42       92.44      3.64 o 
  -4   9   6      114.62      134.90      2.69 o 
  -3   9   6       18.06       20.53      2.51 o 
  -2   9   6      166.88      166.31      3.18 o 
  -1   9   6       25.57       26.29      2.38 o 
   0   9   6        2.38        0.43      2.35 o 
   1   9   6       43.75       48.88      3.64 o 
   2   9   6       23.28       23.02      2.57 o 
   3   9   6        1.51       -2.26      2.54 o 
   4   9   6      138.02      134.52      4.55 o 
   5   9   6        0.76        1.56      3.52 o 
   6   9   6       24.24       25.45      2.95 o 
   7   9   6        1.02       -2.77      2.80 o 
   8   9   6       11.16        8.13      2.85 o 
  -8  10   6        0.02        1.63      2.93 o 
  -7  10   6        0.50        1.50      2.52 o 
  -6  10   6       86.23       78.14      3.70 o 
  -5  10   6       95.24       90.97      2.74 o 
  -4  10   6        1.74       -1.62      2.38 o 
  -3  10   6       42.63       40.39      3.32 o 
  -2  10   6       45.91       43.78      2.41 o 
  -1  10   6       17.05       18.50      2.43 o 
   0  10   6        3.58       -0.25      2.48 o 
   1  10   6        3.97        2.82      2.60 o 
   2  10   6        4.92        3.89      2.59 o 
   3  10   6       48.72       40.71      3.07 o 
   4  10   6        2.67        2.56      2.63 o 
   5  10   6        6.99        3.99      2.76 o 
   6  10   6        7.31        8.94      3.08 o 
  -5  11   6        0.13        0.13      2.66 o 
  -4  11   6       14.37       12.40      2.66 o 
  -3  11   6        7.53        6.44      2.54 o 
  -2  11   6        0.92        0.89      2.62 o 
  -1  11   6       12.30        5.97      2.50 o 
   0  11   6        0.04       -1.32      2.56 o 
   1  11   6        4.90        1.19      2.78 o 
   2  11   6        8.15        3.43      2.79 o 
   3  11   6       19.24       13.04      2.75 o 
 -15   0   7       35.21       47.70      7.31 o 
 -13   0   7       90.87       91.51      7.29 o 
 -11   0   7      306.25      280.30     11.01 o 
  -9   0   7       75.93       79.19      5.43 o 
  -7   0   7      400.08      408.61     10.15 o 
  -5   0   7      630.51      654.03     17.61 o 
  -3   0   7        9.62        6.79      5.65 o 
  -1   0   7        6.80        6.18      4.59 o 
   1   0   7        0.09       -2.39      4.71 o 
   3   0   7      104.73      112.80      4.50 o 
   5   0   7      153.74      153.55      4.81 o 
   7   0   7       47.54       69.33      4.24 o 
   9   0   7      322.74      312.97      9.43 o 
  11   0   7        1.21        1.43      4.71 o 
  13   0   7       12.19        7.33      5.96 o 
 -16   1   7        3.43        3.57      4.32 o 
 -15   1   7        2.22        6.68      4.93 o 
 -14   1   7       22.93       21.03      4.02 o 
 -13   1   7        8.08        4.00      6.04 o 
 -12   1   7        5.26        4.72      3.34 o 
 -11   1   7       35.57       33.92      3.17 o 
 -10   1   7       45.92       43.79      3.24 o 
  -9   1   7       19.99       29.32      2.96 o 
  -8   1   7       24.33       23.97      4.74 o 
  -7   1   7       10.16        7.04      3.99 o 
  -6   1   7       27.92       26.01      3.70 o 
  -5   1   7      486.63      495.75      5.35 o 
  -4   1   7       29.34       24.64      3.42 o 
  -3   1   7     1346.63     1434.74      9.77 o 
  -2   1   7      911.21      963.50      8.68 o 
  -1   1   7      635.65      623.62     43.09 o 
   0   1   7      165.65      163.17      3.77 o 
   1   1   7      649.87      692.63     21.99 o 
   2   1   7       35.82       37.13      2.62 o 
   3   1   7       52.06       49.81      2.64 o 
   4   1   7       90.39       93.61      2.99 o 
   5   1   7       51.25       46.60      2.89 o 
   6   1   7      449.12      463.54     37.48 o 
   7   1   7     1102.27     1057.78     69.99 o 
   8   1   7       17.93       17.45      3.08 o 
   9   1   7      118.27      109.68      3.25 o 
  10   1   7       35.57       37.00      3.16 o 
  11   1   7       17.82       20.21      3.27 o 
  12   1   7        5.33        5.52      3.39 o 
  13   1   7       14.78       15.95      4.59 o 
 -15   2   7        1.09        1.54      4.03 o 
 -14   2   7        0.10       -2.80      3.47 o 
 -13   2   7        8.49       10.44      3.27 o 
 -12   2   7        0.24       -0.27      3.45 o 
 -11   2   7        5.37       -3.48      3.48 o 
 -10   2   7      467.20      417.34      9.26 o 
  -9   2   7      491.28      478.76      9.17 o 
  -8   2   7       84.87       81.95      4.38 o 
  -7   2   7       17.54       17.32      4.72 o 
  -6   2   7       85.24       80.33      3.35 o 
  -5   2   7      151.84      146.97      4.07 o 
  -4   2   7        0.09        5.08      2.83 o 
  -3   2   7       56.20       74.86      3.13 o 
  -2   2   7      424.52      471.55      5.93 o 
  -1   2   7     1433.88     1518.52     22.17 o 
   0   2   7     1910.11     1882.34     22.77 o 
   1   2   7       88.75       75.97      3.12 o 
   2   2   7      446.91      458.77      7.72 o 
   3   2   7      951.96      977.56     71.76 o 
   4   2   7       26.41       31.01      2.90 o 
   5   2   7      191.39      186.81      3.44 o 
   6   2   7      131.28      144.41      4.50 o 
   7   2   7      235.67      213.88      3.00 o 
   8   2   7      135.30      140.04      2.90 o 
   9   2   7       49.83       48.95      4.28 o 
  10   2   7       68.20       71.50      6.47 o 
  11   2   7        0.24        1.66      2.93 o 
  12   2   7        0.24       -0.79      3.34 o 
  13   2   7       16.18       24.32      3.93 o 
 -15   3   7       18.47       19.89      4.02 o 
 -14   3   7        0.40        4.46      3.50 o 
 -13   3   7       59.72       75.92      6.50 o 
 -12   3   7        0.54       -3.37      3.37 o 
 -11   3   7      137.85      141.12      3.76 o 
 -10   3   7      138.87      119.87      4.15 o 
  -9   3   7     1091.93     1147.00     31.94 o 
  -8   3   7      268.85      258.18      8.16 o 
  -7   3   7      219.29      205.74      4.70 o 
  -6   3   7       22.30       31.93      3.38 o 
  -5   3   7       39.53       45.69      3.47 o 
  -4   3   7     1495.00     1533.94     27.91 o 
  -3   3   7       93.41      100.13      3.13 o 
  -2   3   7      699.12      678.37      7.90 o 
  -1   3   7        2.80        5.30      2.92 o 
   0   3   7        1.07       -0.05      2.68 o 
   1   3   7      254.17      279.78      4.32 o 
   2   3   7      145.69      142.24      3.85 o 
   3   3   7       46.03       55.08      2.93 o 
   4   3   7      238.03      248.84      3.42 o 
   5   3   7       54.75       44.00      3.53 o 
   6   3   7       36.57       40.54      2.53 o 
   7   3   7       72.58       62.13      2.61 o 
   8   3   7        3.52        6.11      2.49 o 
   9   3   7        2.90        4.04      2.63 o 
  10   3   7       14.45       12.97      2.76 o 
  11   3   7        0.24        1.17      2.84 o 
  12   3   7       94.82       98.62      5.86 o 
 -15   4   7       24.70       22.17      3.91 o 
 -14   4   7       54.97       53.34      3.80 o 
 -13   4   7        8.45        9.53      3.96 o 
 -12   4   7        0.05        0.30      3.38 o 
 -11   4   7       16.13        6.92      3.93 o 
 -10   4   7      129.56      129.91      4.62 o 
  -9   4   7     1524.55     1453.67     31.95 o 
  -8   4   7       14.46       12.86      2.58 o 
  -7   4   7        3.72        5.48      2.57 o 
  -6   4   7       24.45       26.64      2.50 o 
  -5   4   7      131.29      122.60      2.83 o 
  -4   4   7        4.97        2.82      2.50 o 
  -3   4   7      289.45      319.18      3.88 o 
  -2   4   7       64.36       59.20      2.53 o 
  -1   4   7      278.31      280.94      6.81 o 
   0   4   7        0.07       -0.33      2.58 o 
   1   4   7      310.13      317.13      4.84 o 
   2   4   7       16.48       19.22      2.67 o 
   3   4   7      574.44      633.34     11.45 o 
   4   4   7      110.42      111.40      2.65 o 
   5   4   7       10.37       21.36      2.49 o 
   6   4   7        4.72        2.05      2.42 o 
   7   4   7      225.69      222.40     15.67 o 
   8   4   7      128.87      118.04      2.95 o 
   9   4   7       12.33       12.36      2.68 o 
  10   4   7        0.28       -0.84      2.81 o 
  11   4   7       96.30      103.70      3.31 o 
  12   4   7        1.42        2.34      2.80 o 
 -14   5   7       11.59       10.63      4.16 o 
 -13   5   7        1.22        4.42      3.55 o 
 -12   5   7       80.04       79.53      4.31 o 
 -11   5   7        4.21        8.75      3.57 o 
 -10   5   7       27.03       35.54      2.76 o 
  -9   5   7       25.87       30.70      2.74 o 
  -8   5   7       54.29       48.65      2.71 o 
  -7   5   7      181.59      214.35     12.75 o 
  -6   5   7      194.47      185.03      3.81 o 
  -5   5   7        0.26       -2.35      2.35 o 
  -4   5   7       37.05       36.20      2.41 o 
  -3   5   7       35.48       39.65      2.49 o 
  -2   5   7       19.81       25.53      2.60 o 
  -1   5   7      611.58      629.45     13.08 o 
   0   5   7       12.60        7.42      2.70 o 
   1   5   7       24.70       28.32      2.59 o 
   2   5   7        2.57        4.19      2.39 o 
   3   5   7       76.48       80.19      2.76 o 
   4   5   7        5.51        7.34      2.50 o 
   5   5   7        0.55        2.16      2.50 o 
   6   5   7      340.43      343.59      4.18 o 
   7   5   7       39.14       40.64      2.61 o 
   8   5   7       70.49       58.96      4.48 o 
   9   5   7        0.01        0.19      2.48 o 
  10   5   7       13.39       12.94      2.67 o 
  11   5   7        5.93        6.98      2.80 o 
 -13   6   7        2.77        5.48      3.91 o 
 -12   6   7        0.48        2.03      2.99 o 
 -11   6   7        6.39        2.37      2.85 o 
 -10   6   7       13.45       13.21      2.70 o 
  -9   6   7       25.63       21.09      3.23 o 
  -8   6   7       24.76       20.51      2.70 o 
  -7   6   7        0.14       -1.27      2.31 o 
  -6   6   7      209.37      216.35      4.95 o 
  -5   6   7       19.85       23.51      2.54 o 
  -4   6   7       78.37       78.75      2.70 o 
  -3   6   7       53.81       47.94      3.03 o 
  -2   6   7      156.11      149.11      3.18 o 
  -1   6   7      165.54      165.68      3.96 o 
   0   6   7      403.09      411.53      7.20 o 
   1   6   7       99.61      113.44      3.30 o 
   2   6   7      202.61      203.87      3.51 o 
   3   6   7      114.96      115.26      3.36 o 
   4   6   7       16.12       14.34      2.41 o 
   5   6   7       68.80       67.22      2.60 o 
   6   6   7      265.35      270.97      3.45 o 
   7   6   7        4.95        7.41      2.66 o 
   8   6   7        0.21        1.43      2.62 o 
   9   6   7       24.53       16.76      2.73 o 
  10   6   7        0.01        0.85      2.57 o 
  11   6   7       22.57       25.31      2.90 o 
 -12   7   7        0.00        2.83      3.07 o 
 -11   7   7        5.23        5.17      2.98 o 
 -10   7   7        1.06        2.07      2.70 o 
  -9   7   7       30.83       31.25      2.82 o 
  -8   7   7        5.55        5.95      2.60 o 
  -7   7   7        7.52        8.34      2.37 o 
  -6   7   7       52.29       51.08      2.47 o 
  -5   7   7        4.54        3.59      2.48 o 
  -4   7   7        1.28        1.77      2.40 o 
  -3   7   7       16.61       13.33      2.37 o 
  -2   7   7        0.02        0.67      2.41 o 
  -1   7   7       27.52       31.05      2.39 o 
   0   7   7        7.07        9.15      3.58 o 
   1   7   7        0.02       -0.94      2.50 o 
   2   7   7       14.87       14.99      2.44 o 
   3   7   7        2.71        0.88      2.47 o 
   4   7   7       30.87       31.84      2.56 o 
   5   7   7       53.65       53.85      2.78 o 
   6   7   7       46.52       48.42      2.77 o 
   7   7   7      188.87      173.75      4.39 o 
   8   7   7        3.61        5.12      2.61 o 
   9   7   7        5.89        5.55      2.72 o 
  10   7   7        1.97        1.49      2.70 o 
 -11   8   7       33.48       30.43      3.66 o 
 -10   8   7        2.82        1.97      2.79 o 
  -9   8   7        2.67        5.43      2.73 o 
  -8   8   7       38.75       46.08      3.34 o 
  -7   8   7        5.54        4.07      2.45 o 
  -6   8   7       67.76       68.80      2.57 o 
  -5   8   7        0.88        0.69      2.30 o 
  -4   8   7       57.23       50.87      2.62 o 
  -3   8   7       62.73       61.60      2.60 o 
  -2   8   7      181.39      188.90      5.74 o 
  -1   8   7      159.30      162.06      2.88 o 
   0   8   7      159.13      156.88      5.32 o 
   1   8   7       12.05       11.22      2.52 o 
   2   8   7      140.34      141.31      2.87 o 
   3   8   7       24.43       24.98      2.91 o 
   4   8   7       67.36       65.36      2.87 o 
   5   8   7        3.91        0.76      2.62 o 
   6   8   7        0.30        4.10      2.52 o 
   7   8   7       11.19       13.12      2.78 o 
   8   8   7        3.05        5.43      2.81 o 
   9   8   7        0.26        2.76      2.81 o 
 -10   9   7       14.87       15.89      3.04 o 
  -9   9   7       44.82       52.23      3.26 o 
  -8   9   7        3.43        2.48      2.84 o 
  -7   9   7       96.04       95.29      2.86 o 
  -6   9   7       36.49       32.54      2.49 o 
  -5   9   7       22.38       17.62      2.50 o 
  -4   9   7       55.41       50.69      2.46 o 
  -3   9   7      128.13      135.65      2.75 o 
  -2   9   7       50.18       44.18      2.91 o 
  -1   9   7       30.83       28.64      2.38 o 
   0   9   7       99.22       99.30      3.37 o 
   1   9   7        3.50        6.26      2.64 o 
   2   9   7        4.89        7.96      2.48 o 
   3   9   7        1.24       -0.41      2.67 o 
   4   9   7       39.74       35.05      3.01 o 
   5   9   7       47.94       42.79      3.22 o 
   6   9   7        5.14        4.38      2.76 o 
   7   9   7       23.41       18.43      2.89 o 
  -8  10   7        0.65       -1.32      2.97 o 
  -7  10   7       26.77       21.16      2.72 o 
  -6  10   7        1.36        1.39      2.49 o 
  -5  10   7        0.01       -2.53      2.53 o 
  -4  10   7       14.23        9.31      2.54 o 
  -3  10   7       56.18       62.62      2.64 o 
  -2  10   7       31.48       27.33      2.66 o 
  -1  10   7       51.13       45.91      2.74 o 
   0  10   7        1.67        2.74      2.67 o 
   1  10   7        0.52        5.81      2.59 o 
   2  10   7       11.50        8.62      2.62 o 
   3  10   7       10.52        7.14      2.71 o 
   4  10   7        0.27        0.66      2.67 o 
   5  10   7        2.85        5.01      3.03 o 
  -5  11   7        0.77        1.09      2.62 o 
  -4  11   7        6.37        6.53      2.67 o 
  -3  11   7        0.31       -0.36      2.51 o 
  -2  11   7       33.22       30.95      2.77 o 
  -1  11   7        5.19        7.76      2.55 o 
   0  11   7        0.55        1.70      2.73 o 
   1  11   7        0.09        3.49      2.75 o 
   2  11   7       12.58       11.31      2.84 o 
 -14   0   8       99.22       99.77     13.36 o 
 -12   0   8      335.99      325.89     12.92 o 
 -10   0   8       19.45       19.83      3.76 o 
  -8   0   8      298.99      298.96      4.94 o 
  -6   0   8       32.33       38.30      4.94 o 
  -4   0   8      736.62      799.95     10.26 o 
  -2   0   8     5052.14     5230.27    106.34 o 
   0   0   8        6.86       14.60      4.82 o 
   2   0   8      988.59      998.68     28.80 o 
   4   0   8      443.56      446.43      7.80 o 
   6   0   8       17.75       20.50      4.17 o 
   8   0   8      219.87      228.28      4.72 o 
  10   0   8        1.95        1.74      4.07 o 
  12   0   8       36.24       20.28      7.59 o 
 -15   1   8        6.22        5.86      4.18 o 
 -14   1   8        0.33       -1.64      4.08 o 
 -13   1   8        0.06        1.76      3.51 o 
 -12   1   8       52.58       55.81      3.51 o 
 -11   1   8      272.97      264.26      3.72 o 
 -10   1   8      108.03      112.00      4.39 o 
  -9   1   8        1.37       -1.13      2.99 o 
  -8   1   8       44.30       48.19      3.67 o 
  -7   1   8       36.30       44.86      5.22 o 
  -6   1   8      134.98      119.50      3.52 o 
  -5   1   8       76.94       80.22      3.46 o 
  -4   1   8        2.66        4.28      3.80 o 
  -3   1   8     2200.96     2306.22     22.54 o 
  -2   1   8      992.73      971.64     33.51 o 
  -1   1   8       18.85       14.54      2.86 o 
   0   1   8      187.38      201.81      6.61 o 
   1   1   8       20.94       32.99      2.78 o 
   2   1   8       78.57       84.94      2.80 o 
   3   1   8       10.36        9.83      2.74 o 
   4   1   8       79.21       89.99      2.95 o 
   5   1   8       18.37       20.70      3.04 o 
   6   1   8      563.00      544.75     35.88 o 
   7   1   8      222.46      235.21      4.21 o 
   8   1   8       65.14       56.14      3.19 o 
   9   1   8       16.84       19.62      2.99 o 
  10   1   8        0.13       -0.10      3.01 o 
  11   1   8       20.01       28.00      3.32 o 
  12   1   8        0.52       -0.09      3.43 o 
 -15   2   8       22.10       23.44      4.16 o 
 -14   2   8        4.24        5.26      3.59 o 
 -13   2   8      122.85      113.06      7.24 o 
 -12   2   8      278.34      263.96      4.30 o 
 -11   2   8      341.04      333.61      6.01 o 
 -10   2   8      556.08      551.59      9.40 o 
  -9   2   8      702.49      637.48     16.74 o 
  -8   2   8       12.62       14.47      3.54 o 
  -7   2   8       32.04       27.58      4.64 o 
  -6   2   8       11.40        8.01      4.00 o 
  -5   2   8       34.00       30.14      2.92 o 
  -4   2   8      628.98      651.63      4.42 o 
  -3   2   8      138.73      139.70      3.21 o 
  -2   2   8       14.37       20.42      3.09 o 
  -1   2   8      637.90      679.03     14.75 o 
   0   2   8       26.96       41.15      2.81 o 
   1   2   8        4.26        2.98      2.70 o 
   2   2   8      184.92      193.80      9.36 o 
   3   2   8       87.55       82.05      8.63 o 
   4   2   8       24.06       30.12      2.45 o 
   5   2   8      684.36      685.44     11.25 o 
   6   2   8       11.86       10.38      2.50 o 
   7   2   8       84.21       86.54      2.74 o 
   8   2   8        5.95        5.52      2.48 o 
   9   2   8       25.38       17.82      2.80 o 
  10   2   8       42.62       48.37      3.14 o 
  11   2   8       18.27       17.39      3.26 o 
  12   2   8       56.82       57.40      3.73 o 
 -15   3   8        1.53        3.31      3.81 o 
 -14   3   8       13.80       11.22      3.32 o 
 -13   3   8        2.87        4.33      3.35 o 
 -12   3   8       14.54       10.40      3.50 o 
 -11   3   8      228.59      233.55     11.04 o 
 -10   3   8        1.52        0.63      3.60 o 
  -9   3   8       78.82       73.29      3.73 o 
  -8   3   8      383.38      392.74     10.01 o 
  -7   3   8      212.73      205.56      4.00 o 
  -6   3   8      142.56      131.45      4.12 o 
  -5   3   8       54.39       44.53      3.09 o 
  -4   3   8      556.38      586.36     15.48 o 
  -3   3   8     1082.15     1094.05     16.71 o 
  -2   3   8       95.68       94.09      3.32 o 
  -1   3   8       31.79       36.48      2.92 o 
   0   3   8       15.97        9.94      2.72 o 
   1   3   8        4.43       11.90      2.53 o 
   2   3   8        0.02       -0.02      2.59 o 
   3   3   8        2.41        2.42      2.73 o 
   4   3   8       60.14       63.07      5.81 o 
   5   3   8      149.19      134.87     10.33 o 
   6   3   8      295.31      284.04      3.08 o 
   7   3   8        4.12        6.59      2.34 o 
   8   3   8       75.80       68.41      2.82 o 
   9   3   8       23.83       19.98      2.70 o 
  10   3   8       38.10       35.24      4.66 o 
  11   3   8       20.93       18.05      3.07 o 
  12   3   8        7.85        7.78      3.56 o 
 -14   4   8       11.08       13.78      4.45 o 
 -13   4   8       24.95       24.76      3.56 o 
 -12   4   8      128.54      123.62      7.72 o 
 -11   4   8       14.77        8.08      3.45 o 
 -10   4   8       38.86       43.77      3.57 o 
  -9   4   8      235.35      212.26     31.12 o 
  -8   4   8        0.54       -2.81      3.07 o 
  -7   4   8        7.70       12.02      3.15 o 
  -6   4   8      132.41      135.08      3.20 o 
  -5   4   8       14.77       18.47      2.62 o 
  -4   4   8        9.99       13.65      2.83 o 
  -3   4   8      480.62      513.33     10.04 o 
  -2   4   8       18.70       24.83      2.94 o 
  -1   4   8      682.56      671.12      4.67 o 
   0   4   8        6.02        7.35      2.87 o 
   1   4   8        6.00        3.70      2.59 o 
   2   4   8      179.57      171.73      3.46 o 
   3   4   8       22.95       24.72      2.34 o 
   4   4   8       94.93       96.02      2.76 o 
   5   4   8        1.20       -0.53      2.51 o 
   6   4   8       18.27        9.00      2.30 o 
   7   4   8       72.63       69.52      3.40 o 
   8   4   8        6.83        9.28      2.48 o 
   9   4   8        0.89       -0.31      2.63 o 
  10   4   8       47.12       45.29      3.11 o 
  11   4   8        5.27        3.05      2.88 o 
 -14   5   8       71.43       72.13      5.22 o 
 -13   5   8        1.65        2.01      3.56 o 
 -12   5   8        0.30        0.69      3.75 o 
 -11   5   8       27.22       19.77      4.72 o 
 -10   5   8        4.20        0.65      3.28 o 
  -9   5   8       46.46       62.71      3.46 o 
  -8   5   8      466.37      457.96      3.72 o 
  -7   5   8      131.49      129.57      3.02 o 
  -6   5   8       74.40       77.82      2.63 o 
  -5   5   8        1.97        0.26      2.40 o 
  -4   5   8        1.33        3.71      2.44 o 
  -3   5   8      170.86      192.88      5.54 o 
  -2   5   8      104.00       99.10      2.67 o 
  -1   5   8       97.80       91.59      3.20 o 
   0   5   8      210.37      210.31      3.92 o 
   1   5   8      108.12      106.10      3.01 o 
   2   5   8        8.41       10.84      2.60 o 
   3   5   8       16.95       14.97      2.59 o 
   4   5   8      162.23      161.05      2.82 o 
   5   5   8      145.02      132.16      2.69 o 
   6   5   8       97.29       87.43      2.59 o 
   7   5   8        0.41       -2.16      2.41 o 
   8   5   8       28.66       30.79      2.78 o 
   9   5   8        1.00        0.72      2.52 o 
  10   5   8        1.77        3.05      2.61 o 
  11   5   8        5.28        4.17      2.79 o 
 -13   6   8        1.65       -0.69      4.24 o 
 -12   6   8        0.05       -0.41      3.76 o 
 -11   6   8       10.03       10.36      3.59 o 
 -10   6   8       26.37       21.62      2.75 o 
  -9   6   8        1.73        1.20      2.67 o 
  -8   6   8        0.25        3.43      2.64 o 
  -7   6   8       41.39       44.50      2.36 o 
  -6   6   8       12.66       12.64      2.53 o 
  -5   6   8        8.50       17.42      2.43 o 
  -4   6   8       17.98       18.02      2.43 o 
  -3   6   8      126.74      127.73      2.63 o 
  -2   6   8       72.04       69.08      2.60 o 
  -1   6   8      489.71      502.86      7.21 o 
   0   6   8       37.66       41.88      2.51 o 
   1   6   8      393.90      408.02      7.75 o 
   2   6   8      112.79      117.45      2.81 o 
   3   6   8        7.52        7.38      2.51 o 
   4   6   8        6.78        3.80      2.55 o 
   5   6   8       35.08       33.66      2.54 o 
   6   6   8      109.44      103.85      2.75 o 
   7   6   8        3.83        2.00      2.61 o 
   8   6   8       10.64        3.79      2.47 o 
   9   6   8       37.67       33.94      3.84 o 
  10   6   8       11.80       18.26      2.84 o 
 -12   7   8       24.57       16.70      3.93 o 
 -11   7   8        3.22        0.89      2.89 o 
 -10   7   8        3.60        2.38      2.67 o 
  -9   7   8       25.56       28.31      2.85 o 
  -8   7   8       28.04       30.53      2.77 o 
  -7   7   8        5.89       -0.21      2.36 o 
  -6   7   8       24.60       19.35      3.09 o 
  -5   7   8       57.02       52.30      3.21 o 
  -4   7   8      219.31      225.51      3.81 o 
  -3   7   8      424.74      432.65      7.09 o 
  -2   7   8      795.53      815.49     14.65 o 
  -1   7   8       22.57       22.67      2.40 o 
   0   7   8       49.34       49.58      2.64 o 
   1   7   8       43.34       42.71      2.55 o 
   2   7   8      265.53      268.39      5.01 o 
   3   7   8      168.72      168.24      2.93 o 
   4   7   8       37.96       39.32      2.73 o 
   5   7   8      238.12      231.45      3.19 o 
   6   7   8       12.09       11.50      2.71 o 
   7   7   8       41.25       36.05      4.41 o 
   8   7   8        0.41        0.25      2.72 o 
   9   7   8        2.87        0.00      2.68 o 
 -11   8   8       22.82       23.50      3.27 o 
 -10   8   8       27.94       27.73      2.96 o 
  -9   8   8        2.48        4.42      2.82 o 
  -8   8   8       25.35       19.92      2.85 o 
  -7   8   8       27.88       24.53      2.48 o 
  -6   8   8       75.55       71.57      2.64 o 
  -5   8   8        5.57        5.54      2.43 o 
  -4   8   8        5.74        8.58      2.37 o 
  -3   8   8        0.80       -0.11      2.52 o 
  -2   8   8       15.19       14.55      2.50 o 
  -1   8   8        0.83        4.46      2.57 o 
   0   8   8        5.75        9.78      2.37 o 
   1   8   8        6.39        6.32      2.52 o 
   2   8   8       16.57       22.26      2.63 o 
   3   8   8       78.62       82.98      2.96 o 
   4   8   8       60.80       61.79      3.00 o 
   5   8   8      186.86      192.73      4.97 o 
   6   8   8       24.05       19.04      2.80 o 
   7   8   8        6.94        7.53      2.76 o 
   8   8   8       16.31       10.26      2.90 o 
 -10   9   8       13.43       14.27      3.16 o 
  -9   9   8        0.18       -0.19      2.95 o 
  -8   9   8        8.09        8.11      2.86 o 
  -7   9   8       21.46       22.60      2.95 o 
  -6   9   8       44.35       40.23      2.68 o 
  -5   9   8        0.10       -2.65      2.65 o 
  -4   9   8        9.48        5.92      2.67 o 
  -3   9   8       18.75       20.34      3.09 o 
  -2   9   8        3.02        2.61      2.35 o 
  -1   9   8       32.79       21.60      4.06 o 
   0   9   8        3.19        5.48      2.41 o 
   1   9   8       69.42       66.67      3.65 o 
   2   9   8        0.43        3.19      2.57 o 
   3   9   8        3.34        3.93      3.52 o 
   4   9   8       65.90       57.80      2.89 o 
   5   9   8       56.82       57.79      2.88 o 
   6   9   8      102.99       85.49      3.15 o 
  -7  10   8        4.78        5.49      2.57 o 
  -6  10   8       11.09       14.25      2.60 o 
  -5  10   8        9.99        6.42      2.71 o 
  -4  10   8        1.45        2.73      2.72 o 
  -3  10   8       16.52       19.45      2.59 o 
  -2  10   8       15.60       16.08      2.46 o 
  -1  10   8        4.85        0.33      2.55 o 
   0  10   8        3.76       -0.57      2.62 o 
   1  10   8      109.54      113.06      4.04 o 
   2  10   8       28.31       24.74      2.89 o 
   3  10   8       19.98       17.04      2.71 o 
   4  10   8        0.68        1.55      2.88 o 
  -3  11   8        4.73        2.75      2.79 o 
  -2  11   8        3.45       -0.97      2.72 o 
  -1  11   8       11.83       11.05      2.68 o 
   0  11   8        0.13       -0.19      2.70 o 
 -15   0   9       43.12       49.66      5.49 o 
 -13   0   9       70.08       60.77      4.52 o 
 -11   0   9      363.65      340.21      5.20 o 
  -9   0   9        0.98        1.11      3.65 o 
  -7   0   9      454.31      397.04      6.52 o 
  -5   0   9      231.35      233.16      5.93 o 
  -3   0   9      127.47      160.75      5.12 o 
  -1   0   9     1173.02     1304.81     26.11 o 
   1   0   9     5009.90     5110.16    146.51 o 
   3   0   9       68.24       66.50      4.17 o 
   5   0   9        0.70       -0.50      3.96 o 
   7   0   9     1042.06     1102.90     20.39 o 
   9   0   9        2.03        7.40      4.09 o 
  11   0   9       14.58       12.33      5.04 o 
 -15   1   9        6.24       12.33      4.21 o 
 -14   1   9        1.97       -0.87      3.69 o 
 -13   1   9       12.61       11.31      3.57 o 
 -12   1   9       12.51        8.57      3.03 o 
 -11   1   9       53.63       61.64      3.19 o 
 -10   1   9       41.03       43.47      3.02 o 
  -9   1   9      794.00      807.72      7.15 o 
  -8   1   9     1334.44     1309.10     11.97 o 
  -7   1   9      121.51      119.24      3.76 o 
  -6   1   9       73.19       58.94      3.45 o 
  -5   1   9      135.65      135.59      3.97 o 
  -4   1   9      182.13      193.83      5.39 o 
  -3   1   9        0.09       -0.67      3.22 o 
  -2   1   9        1.09        3.43      2.72 o 
  -1   1   9       67.26       84.30      2.98 o 
   0   1   9       15.81       18.37      2.68 o 
   1   1   9        6.94        5.08      2.66 o 
   2   1   9      353.52      365.90      5.30 o 
   3   1   9       46.76       49.88      2.91 o 
   4   1   9       75.44       63.78      5.33 o 
   5   1   9      124.08      119.85     10.96 o 
   6   1   9      342.29      344.86      3.57 o 
   7   1   9       54.72       43.78      2.90 o 
   8   1   9        5.00        4.49      3.20 o 
   9   1   9       11.54        7.77      2.95 o 
  10   1   9        1.54        3.93      2.97 o 
  11   1   9        1.90        0.44      3.29 o 
  12   1   9        6.04        7.16      3.50 o 
 -15   2   9       54.13       70.04      5.97 o 
 -14   2   9        2.78        5.07      3.58 o 
 -13   2   9       31.92       29.50      3.39 o 
 -12   2   9       72.05       74.79      3.40 o 
 -11   2   9      201.29      173.28      4.58 o 
 -10   2   9      279.79      288.53      8.91 o 
  -9   2   9       92.05       77.75      3.85 o 
  -8   2   9      615.37      611.06     14.73 o 
  -7   2   9      281.20      264.95     11.97 o 
  -6   2   9       69.47       70.42      4.30 o 
  -5   2   9      720.02      750.97      9.79 o 
  -4   2   9       50.65       70.82      3.12 o 
  -3   2   9       52.40       42.48      2.67 o 
  -2   2   9       15.45       15.20      2.85 o 
  -1   2   9       12.53        9.63      2.77 o 
   0   2   9      119.84      118.75      2.98 o 
   1   2   9        6.94        8.19      2.64 o 
   2   2   9      636.35      612.77     19.39 o 
   3   2   9        0.33       -0.57      2.33 o 
   4   2   9        3.28        3.85      2.43 o 
   5   2   9       12.98       16.35      2.46 o 
   6   2   9       58.63       55.52      2.69 o 
   7   2   9        7.30        3.82      2.52 o 
   8   2   9      261.33      251.90     18.28 o 
   9   2   9        7.34       11.51      3.08 o 
  10   2   9       13.20       11.32      3.14 o 
  11   2   9        0.28        4.81      3.12 o 
  12   2   9       20.99       17.32      3.55 o 
 -15   3   9        0.46       -0.23      3.67 o 
 -14   3   9        1.39       -0.74      3.37 o 
 -13   3   9       15.02       12.79      3.89 o 
 -12   3   9       38.50       35.44      3.24 o 
 -11   3   9        0.83        0.79      3.31 o 
 -10   3   9      373.12      382.90     12.51 o 
  -9   3   9      188.74      171.46      6.00 o 
  -8   3   9       22.19       21.53      3.62 o 
  -7   3   9        6.57        7.41      3.41 o 
  -6   3   9      114.19      118.12      3.07 o 
  -5   3   9      197.20      195.12      5.51 o 
  -4   3   9      123.85      129.80      3.20 o 
  -3   3   9      113.06       93.46      3.21 o 
  -2   3   9      610.14      629.28     12.67 o 
  -1   3   9        1.62        0.39      2.99 o 
   0   3   9        0.07       -2.28      3.04 o 
   1   3   9       13.70       13.31      2.89 o 
   2   3   9      150.92      162.44      3.28 o 
   3   3   9       38.88       34.93      3.98 o 
   4   3   9      290.00      278.59     20.47 o 
   5   3   9        0.14        1.03      2.50 o 
   6   3   9       12.00       10.54      2.45 o 
   7   3   9       54.46       46.40      2.60 o 
   8   3   9       60.89       60.74      2.87 o 
   9   3   9      108.06      105.15      7.97 o 
  10   3   9        3.15        5.16      2.88 o 
  11   3   9        6.70        9.74      3.23 o 
 -14   4   9        0.00        1.78      5.57 o 
 -13   4   9       66.52       69.13      4.27 o 
 -12   4   9       19.71       24.34      3.79 o 
 -11   4   9      132.23      110.10      4.19 o 
 -10   4   9      128.36      116.15      6.17 o 
  -9   4   9       18.71       13.34      3.19 o 
  -8   4   9       21.62       33.52      3.21 o 
  -7   4   9        6.35        8.47      3.23 o 
  -6   4   9       21.98       18.91      2.89 o 
  -5   4   9       52.28       46.07      2.74 o 
  -4   4   9      284.74      270.08      3.76 o 
  -3   4   9       59.88       65.25      3.11 o 
  -2   4   9       70.01       80.02      4.56 o 
  -1   4   9       19.63       20.19      2.94 o 
   0   4   9        5.22        4.97      3.02 o 
   1   4   9       13.29       17.45      2.85 o 
   2   4   9       21.60       26.06      2.56 o 
   3   4   9       11.22       11.21      2.51 o 
   4   4   9       72.67       61.38      2.65 o 
   5   4   9       22.08       18.83      2.44 o 
   6   4   9        4.70        8.42      2.35 o 
   7   4   9       19.77       15.30      2.63 o 
   8   4   9        0.18        0.80      2.50 o 
   9   4   9        0.41        1.63      2.58 o 
  10   4   9       12.48        3.99      2.93 o 
  11   4   9       21.68       16.18      3.04 o 
 -14   5   9       34.00       36.37      3.82 o 
 -13   5   9       71.16       71.07      5.16 o 
 -12   5   9        0.29       -2.00      3.83 o 
 -11   5   9      130.63      124.48      5.07 o 
 -10   5   9       31.85       35.08      6.13 o 
  -9   5   9        2.06        1.30      3.12 o 
  -8   5   9       48.45       43.64      3.21 o 
  -7   5   9       10.69        4.57      2.96 o 
  -6   5   9       50.73       56.75      3.09 o 
  -5   5   9      289.84      289.07      4.61 o 
  -4   5   9      416.78      413.23      9.11 o 
  -3   5   9       77.54       69.60      4.15 o 
  -2   5   9       66.01       65.13      3.26 o 
  -1   5   9       36.28       30.99      2.91 o 
   0   5   9       67.03       71.06      4.58 o 
   1   5   9     1831.47     1844.07     28.48 o 
   2   5   9      476.84      479.09      4.10 o 
   3   5   9       14.97       12.56      2.57 o 
   4   5   9       26.38       28.08      2.64 o 
   5   5   9        2.04        3.47      2.53 o 
   6   5   9      166.71      152.11      8.78 o 
   7   5   9        5.36        4.36      2.45 o 
   8   5   9       22.56       20.05      2.50 o 
   9   5   9        1.47        2.61      2.58 o 
  10   5   9        0.00        0.37      2.65 o 
 -13   6   9        1.63        1.66      4.11 o 
 -12   6   9        2.10       -0.47      3.71 o 
 -11   6   9        0.32       -0.37      3.42 o 
 -10   6   9        8.52        8.59      3.21 o 
  -9   6   9       48.57       43.82      3.61 o 
  -8   6   9        4.19        2.49      2.60 o 
  -7   6   9       79.70       80.09      3.04 o 
  -6   6   9       44.73       41.92      2.51 o 
  -5   6   9        0.00       -1.37      2.54 o 
  -4   6   9       17.32       22.11      2.60 o 
  -3   6   9        1.90        0.19      2.36 o 
  -2   6   9       73.65       74.57      4.24 o 
  -1   6   9       23.74       29.92      2.87 o 
   0   6   9      541.34      550.45      8.03 o 
   1   6   9      187.57      169.79      3.17 o 
   2   6   9      107.42      112.24      2.85 o 
   3   6   9        6.03        6.38      2.56 o 
   4   6   9        0.00       -0.02      2.52 o 
   5   6   9       17.59       21.16      2.52 o 
   6   6   9       22.75       20.00      2.48 o 
   7   6   9        9.85       18.55      5.09 o 
   8   6   9        2.44        6.31      2.47 o 
   9   6   9        0.00       -2.03      2.58 o 
 -12   7   9        6.82        6.69      4.06 o 
 -11   7   9       17.27       14.93      3.58 o 
 -10   7   9       11.01       14.11      2.84 o 
  -9   7   9        8.06        9.26      2.85 o 
  -8   7   9       30.20       36.69      2.73 o 
  -7   7   9      123.01      120.33      2.84 o 
  -6   7   9        0.19        0.23      2.42 o 
  -5   7   9       19.74       21.27      2.43 o 
  -4   7   9      107.06      105.32      2.62 o 
  -3   7   9        0.86        3.32      2.64 o 
  -2   7   9        0.14        1.41      2.34 o 
  -1   7   9      293.25      307.52      4.40 o 
   0   7   9      110.97      101.87      3.08 o 
   1   7   9      102.44      102.47      2.89 o 
   2   7   9       41.05       45.86      2.59 o 
   3   7   9       22.58       33.98      3.37 o 
   4   7   9       68.67       72.27      2.97 o 
   5   7   9        0.93        2.90      2.62 o 
   6   7   9       18.92       19.01      2.67 o 
   7   7   9        1.32        4.38      2.76 o 
   8   7   9       13.56        7.59      2.83 o 
   9   7   9        0.11       -0.59      2.66 o 
 -11   8   9        7.36       11.68      3.08 o 
 -10   8   9       41.23       45.52      3.06 o 
  -9   8   9        6.87        8.95      2.85 o 
  -8   8   9       26.46       27.76      2.84 o 
  -7   8   9        0.07       -0.87      2.63 o 
  -6   8   9        1.43        0.17      2.41 o 
  -5   8   9       59.70       64.24      2.61 o 
  -4   8   9        1.99        6.54      2.44 o 
  -3   8   9        0.04       -1.40      2.50 o 
  -2   8   9       45.27       41.78      2.61 o 
  -1   8   9       18.31       22.72      3.99 o 
   0   8   9        4.30        4.59      2.46 o 
   1   8   9        2.54        0.68      3.29 o 
   2   8   9       23.82       25.81      2.71 o 
   3   8   9        7.50        8.61      2.71 o 
   4   8   9       26.71       29.96      3.12 o 
   5   8   9       20.97       19.28      2.79 o 
   6   8   9        1.22        5.50      2.78 o 
   7   8   9       52.68       56.87      3.00 o 
  -9   9   9        4.62        2.42      3.04 o 
  -8   9   9       27.09       26.28      3.13 o 
  -7   9   9        0.02        2.81      2.67 o 
  -6   9   9       14.00       12.56      2.52 o 
  -5   9   9       14.09        9.43      2.94 o 
  -4   9   9       14.53       14.62      2.58 o 
  -3   9   9       22.97       23.54      2.61 o 
  -2   9   9        0.62        3.05      2.43 o 
  -1   9   9        1.66        2.45      2.53 o 
   0   9   9       98.49      112.11      3.55 o 
   1   9   9        6.04        1.68      2.61 o 
   2   9   9       33.77       36.61      3.59 o 
   3   9   9        3.11        0.53      2.73 o 
   4   9   9       26.52       27.22      2.86 o 
   5   9   9        1.09       -2.13      2.96 o 
   6   9   9        1.16        7.96      2.81 o 
  -7  10   9       41.66       41.29      3.02 o 
  -6  10   9        7.29       15.35      2.60 o 
  -5  10   9        3.94        1.26      2.64 o 
  -4  10   9       35.42       39.50      3.40 o 
  -3  10   9        0.56       -2.57      2.57 o 
  -2  10   9        8.02       10.11      2.62 o 
  -1  10   9        2.58        0.38      2.90 o 
   0  10   9        8.07        4.67      2.83 o 
   1  10   9        5.69        3.81      2.66 o 
   2  10   9        0.06        3.89      2.91 o 
   3  10   9       11.78       13.18      2.96 o 
 -14   0  10        0.74        0.00      4.49 o 
 -12   0  10      149.52      129.28      4.81 o 
 -10   0  10     1242.40     1205.80     10.77 o 
  -8   0  10      901.06      861.80      9.49 o 
  -6   0  10     1372.76     1436.02     19.65 o 
  -4   0  10      400.79      423.87      6.67 o 
  -2   0  10       94.64       93.00      5.31 o 
   0   0  10      214.46      225.14     10.48 o 
   2   0  10        4.30        3.20      3.93 o 
   4   0  10      521.05      523.67      5.63 o 
   6   0  10      119.75      120.56      4.67 o 
   8   0  10        0.11        0.13      4.99 o 
  10   0  10        5.78        7.50      4.21 o 
 -15   1  10        2.20        4.59      5.43 o 
 -14   1  10        0.54       -1.68      3.24 o 
 -13   1  10        0.04       -0.55      2.91 o 
 -12   1  10        1.07        2.56      2.76 o 
 -11   1  10       10.48       14.36      2.83 o 
 -10   1  10      190.33      185.62      2.96 o 
  -9   1  10      300.41      306.07      4.25 o 
  -8   1  10       11.33       10.76      2.99 o 
  -7   1  10      102.25       94.77      3.42 o 
  -6   1  10      234.83      234.33      3.67 o 
  -5   1  10      197.08      187.79      4.01 o 
  -4   1  10      246.59      256.09      3.81 o 
  -3   1  10      125.41      130.35      3.52 o 
  -2   1  10      296.37      321.72      5.30 o 
  -1   1  10      474.91      521.96      6.65 o 
   0   1  10      142.65      172.00      3.53 o 
   1   1  10        1.85        4.68      2.91 o 
   2   1  10       25.41       14.61      2.38 o 
   3   1  10       58.25       55.88      2.58 o 
   4   1  10        8.90       11.51      2.87 o 
   5   1  10       20.75       18.81      2.79 o 
   6   1  10      521.09      505.73      4.00 o 
   7   1  10       62.29       64.06      2.93 o 
   8   1  10       65.75       65.38      3.31 o 
   9   1  10        7.19        3.17      3.00 o 
  10   1  10        3.73        3.51      3.11 o 
  11   1  10        8.87       12.77      3.26 o 
 -15   2  10        1.33        3.57      3.90 o 
 -14   2  10       81.04       91.44      6.30 o 
 -13   2  10        1.53        4.45      3.14 o 
 -12   2  10       25.82       25.55      3.19 o 
 -11   2  10        8.52        6.75      2.72 o 
 -10   2  10        5.57        5.41      3.24 o 
  -9   2  10       63.12       73.82      3.80 o 
  -8   2  10       20.39       21.90      3.19 o 
  -7   2  10      149.34      155.31      4.00 o 
  -6   2  10        2.29        5.52      3.35 o 
  -5   2  10        3.93        8.67      4.20 o 
  -4   2  10      574.27      577.57      6.58 o 
  -3   2  10       28.49       32.79      3.09 o 
  -2   2  10      716.33      732.54     10.98 o 
  -1   2  10      606.44      513.92     85.09 o 
   0   2  10      425.25      393.40     35.14 o 
   1   2  10       23.23       19.04      2.58 o 
   2   2  10       42.59       50.04      2.65 o 
   3   2  10        5.11        6.64      2.42 o 
   4   2  10        4.81        4.75      2.62 o 
   5   2  10        5.42        2.65      2.45 o 
   6   2  10      226.39      241.10     17.43 o 
   7   2  10        7.97        8.35      2.52 o 
   8   2  10       14.85       16.43      2.93 o 
   9   2  10       25.06       26.22      3.01 o 
  10   2  10        0.03        4.01      3.18 o 
  11   2  10       27.66       32.33      4.60 o 
 -15   3  10       46.76       54.73      4.81 o 
 -14   3  10        0.41        3.96      3.44 o 
 -13   3  10        0.00        3.64      3.45 o 
 -12   3  10        1.12        3.24      3.17 o 
 -11   3  10       47.06       56.29      3.82 o 
 -10   3  10       57.27       54.21      3.76 o 
  -9   3  10      270.17      268.36      6.42 o 
  -8   3  10       26.99       29.96      3.52 o 
  -7   3  10       13.22        7.21      5.76 o 
  -6   3  10       34.87       28.52      2.76 o 
  -5   3  10       66.38       62.25      2.82 o 
  -4   3  10      224.98      231.85      7.25 o 
  -3   3  10      804.47      814.87      9.28 o 
  -2   3  10        4.65        2.91      3.02 o 
  -1   3  10      160.29      171.17      4.42 o 
   0   3  10      704.55      672.17     17.88 o 
   1   3  10       11.90       10.53      2.95 o 
   2   3  10      138.00      137.12     10.07 o 
   3   3  10      195.54      194.43     13.11 o 
   4   3  10       13.73       14.24      2.59 o 
   5   3  10      259.02      240.13      3.52 o 
   6   3  10        0.00        2.70      2.54 o 
   7   3  10       83.66       87.21      2.81 o 
   8   3  10       84.84       82.20      8.06 o 
   9   3  10        0.02       -1.93      2.81 o 
  10   3  10        4.64        7.04      2.85 o 
  11   3  10        0.38       -3.21      3.37 o 
 -14   4  10        7.03        6.00      4.28 o 
 -13   4  10        5.14        0.19      3.39 o 
 -12   4  10        0.32       -1.18      3.70 o 
 -11   4  10       21.76       20.28      4.02 o 
 -10   4  10       31.11       26.98      3.52 o 
  -9   4  10        3.73        6.03      3.51 o 
  -8   4  10       64.39       65.89     13.32 o 
  -7   4  10      104.77       95.90      3.36 o 
  -6   4  10       59.98       64.94      4.01 o 
  -5   4  10       40.11       43.15      2.79 o 
  -4   4  10       47.53       50.27      2.91 o 
  -3   4  10       11.70       11.47      3.08 o 
  -2   4  10       41.30       42.41      4.14 o 
  -1   4  10      411.30      396.60      7.34 o 
   0   4  10     1122.93     1110.07     18.31 o 
   1   4  10       10.81       11.39      3.99 o 
   2   4  10        1.36        3.25      2.70 o 
   3   4  10        5.25        9.23      2.58 o 
   4   4  10        0.44        3.15      2.41 o 
   5   4  10       20.02       20.09      2.46 o 
   6   4  10       22.10       18.75      2.38 o 
   7   4  10      133.83      121.83      2.98 o 
   8   4  10        6.08        5.75      2.70 o 
   9   4  10        0.42        1.05      2.75 o 
  10   4  10        0.10       -2.58      2.92 o 
 -13   5  10       10.15        8.25      4.08 o 
 -12   5  10       56.31       50.13      3.98 o 
 -11   5  10       20.61       15.00      3.57 o 
 -10   5  10        7.64        5.40      3.07 o 
  -9   5  10      117.22      121.03      3.59 o 
  -8   5  10        2.08        2.63      3.47 o 
  -7   5  10        0.68        1.90      2.65 o 
  -6   5  10      205.40      211.49      5.50 o 
  -5   5  10       60.12       54.35      2.94 o 
  -4   5  10       44.35       52.49      3.30 o 
  -3   5  10      253.79      259.02      3.33 o 
  -2   5  10      172.69      174.12      3.23 o 
  -1   5  10      775.72      760.92     15.61 o 
   0   5  10       80.64       77.69      2.89 o 
   1   5  10       69.34       67.57      2.97 o 
   2   5  10       13.82       16.30      2.78 o 
   3   5  10      375.65      370.00      7.83 o 
   4   5  10       75.68       78.56      2.84 o 
   5   5  10      158.25      152.33      3.23 o 
   6   5  10       30.95       31.52      2.56 o 
   7   5  10       11.19        6.83      2.43 o 
   8   5  10       23.20       23.66      2.59 o 
   9   5  10       32.19       27.72      2.70 o 
  10   5  10        0.33        2.73      2.79 o 
 -13   6  10        0.16        4.53      4.07 o 
 -12   6  10       51.04       52.35      5.75 o 
 -11   6  10        9.14        1.52      3.60 o 
 -10   6  10        2.04       -0.41      3.26 o 
  -9   6  10       13.58       13.93      3.23 o 
  -8   6  10       64.85       55.55      3.50 o 
  -7   6  10       24.18       27.94      2.75 o 
  -6   6  10       17.32       16.38      2.82 o 
  -5   6  10       37.07       39.04      3.86 o 
  -4   6  10      244.79      227.83      7.92 o 
  -3   6  10       20.92       34.87      3.47 o 
  -2   6  10        0.08       -2.19      2.71 o 
  -1   6  10      301.88      309.66      5.81 o 
   0   6  10        1.80        0.50      2.82 o 
   1   6  10      103.92      107.99      3.86 o 
   2   6  10       59.70       58.69      2.70 o 
   3   6  10        0.41       -2.56      2.56 o 
   4   6  10       43.41       46.08      2.65 o 
   5   6  10        2.56        5.28      2.55 o 
   6   6  10        0.53        0.85      2.62 o 
   7   6  10        4.92        0.54      2.50 o 
   8   6  10        0.02       -0.81      2.53 o 
   9   6  10        8.05        4.15      2.87 o 
 -12   7  10       37.12       40.94     12.23 o 
 -11   7  10        1.39        4.03      3.49 o 
 -10   7  10       14.16        7.42      3.47 o 
  -9   7  10       21.09       19.78      3.60 o 
  -8   7  10        4.49        2.14      3.48 o 
  -7   7  10        0.26        0.91      2.71 o 
  -6   7  10        3.24        4.53      2.52 o 
  -5   7  10      102.62      105.64      2.70 o 
  -4   7  10       47.91       50.93      4.00 o 
  -3   7  10       20.96       21.84      2.81 o 
  -2   7  10        8.69        6.97      2.80 o 
  -1   7  10       13.30       14.12      2.63 o 
   0   7  10       19.84       24.54      2.73 o 
   1   7  10        0.07       -0.03      2.62 o 
   2   7  10        4.97        2.88      2.64 o 
   3   7  10       65.38       70.71      2.75 o 
   4   7  10       47.75       46.86      2.67 o 
   5   7  10       25.22       25.03      2.76 o 
   6   7  10       71.11       66.13      2.95 o 
   7   7  10        6.95        5.64      2.84 o 
   8   7  10       19.16       21.17      3.05 o 
 -10   8  10        4.60        7.21      3.57 o 
  -9   8  10       18.48       21.20      3.85 o 
  -8   8  10       17.29       17.44      2.91 o 
  -7   8  10       12.28       16.73      2.61 o 
  -6   8  10       17.49       15.33      2.64 o 
  -5   8  10        6.25        4.53      2.49 o 
  -4   8  10        4.69        6.75      2.52 o 
  -3   8  10       69.07       66.77      2.67 o 
  -2   8  10       23.34       29.11      2.93 o 
  -1   8  10      104.97      107.34      3.35 o 
   0   8  10        3.26        2.89      2.66 o 
   1   8  10       85.02       88.90      3.01 o 
   2   8  10        1.34        2.69      2.53 o 
   3   8  10        2.53        0.98      2.71 o 
   4   8  10        8.37        6.42      2.77 o 
   5   8  10        1.02        0.60      2.84 o 
   6   8  10        1.18       -1.71      2.88 o 
  -9   9  10        0.75        0.94      3.21 o 
  -8   9  10        0.62        3.26      2.93 o 
  -7   9  10       17.65       14.78      2.70 o 
  -6   9  10        4.51        7.46      2.49 o 
  -5   9  10        0.07        0.62      2.61 o 
  -4   9  10        0.34       -2.56      2.66 o 
  -3   9  10        4.63        3.86      2.71 o 
  -2   9  10        1.33        2.00      2.63 o 
  -1   9  10        0.13        1.09      2.74 o 
   0   9  10       26.20       27.65      2.98 o 
   1   9  10        4.16        6.36      2.95 o 
   2   9  10       93.01       87.39      2.94 o 
   3   9  10        8.06       11.41      2.91 o 
   4   9  10        0.01        2.73      2.78 o 
   5   9  10       34.90       25.16      3.19 o 
  -6  10  10       11.14        8.52      2.62 o 
  -5  10  10        2.68        4.45      2.64 o 
  -4  10  10        0.37        4.49      2.68 o 
  -3  10  10        2.72        7.91      2.79 o 
  -2  10  10       16.08       15.11      2.77 o 
  -1  10  10        4.83        8.22      3.31 o 
   0  10  10       18.69       20.06      3.22 o 
   1  10  10        7.78        5.00      2.97 o 
   2  10  10       55.08       50.04      3.32 o 
 -15   0  11        0.76        9.38      5.96 o 
 -13   0  11      330.22      348.17     12.03 o 
 -11   0  11        6.96       10.08      4.37 o 
  -9   0  11      336.69      341.21      6.50 o 
  -7   0  11      909.64      943.96     14.47 o 
  -5   0  11       68.85       89.15      5.12 o 
  -3   0  11      274.88      291.49      7.06 o 
  -1   0  11     1320.91     1342.48     36.01 o 
   1   0  11       75.91       84.08      4.43 o 
   3   0  11       86.61       97.05      4.49 o 
   5   0  11       68.48       60.32      4.25 o 
   7   0  11      118.41      132.42      4.38 o 
   9   0  11        0.81        5.60      4.04 o 
  11   0  11        3.66        8.33      5.00 o 
 -15   1  11       19.33       19.93      4.04 o 
 -14   1  11       45.73       50.35      3.26 o 
 -13   1  11        3.93        4.24      2.90 o 
 -12   1  11       28.73       32.04      2.83 o 
 -11   1  11      133.94      139.56      4.03 o 
 -10   1  11       12.56       11.51      2.52 o 
  -9   1  11        1.70       -0.82      2.80 o 
  -8   1  11      435.38      430.77      3.94 o 
  -7   1  11        0.07       -0.85      2.84 o 
  -6   1  11      933.73      891.80      8.68 o 
  -5   1  11        0.00       -1.59      2.99 o 
  -4   1  11      197.51      189.30      3.46 o 
  -3   1  11        7.86        9.99      2.96 o 
  -2   1  11       39.56       40.35      3.18 o 
  -1   1  11        0.66       -1.25      2.89 o 
   0   1  11       42.80       49.09      3.19 o 
   1   1  11      176.70      173.07      3.43 o 
   2   1  11       11.06       13.89      2.70 o 
   3   1  11        1.58       -0.67      2.81 o 
   4   1  11        2.41        3.75      2.90 o 
   5   1  11      121.79      116.39      3.11 o 
   6   1  11       74.85       76.03      2.95 o 
   7   1  11       31.98       40.23      2.82 o 
   8   1  11        1.17        1.04      3.21 o 
   9   1  11        4.92        4.97      2.97 o 
  10   1  11        0.78        4.33      3.15 o 
  11   1  11        8.94        5.01      3.47 o 
 -15   2  11        3.18        0.26      3.39 o 
 -14   2  11       59.22       62.74      3.55 o 
 -13   2  11       18.91       16.11      3.39 o 
 -12   2  11       12.75        8.43      2.72 o 
 -11   2  11      216.09      222.26      4.20 o 
 -10   2  11       38.80       41.05      3.05 o 
  -9   2  11       24.06       25.13      3.01 o 
  -8   2  11        7.73        9.21      2.88 o 
  -7   2  11      275.31      276.07      4.45 o 
  -6   2  11      122.84      128.81      3.97 o 
  -5   2  11     1421.72     1512.10     16.09 o 
  -4   2  11       57.91       56.56      5.70 o 
  -3   2  11        0.67       -0.23      2.81 o 
  -2   2  11        0.03        2.91      2.81 o 
  -1   2  11        7.43        8.04      3.02 o 
   0   2  11      831.61      805.64     69.74 o 
   1   2  11      122.66      135.18      3.16 o 
   2   2  11       13.85       12.49      2.74 o 
   3   2  11       23.52       17.56      2.39 o 
   4   2  11       20.41       14.69      3.14 o 
   5   2  11        5.44        7.07      2.44 o 
   6   2  11       38.09       34.52      4.49 o 
   7   2  11        2.09        3.20      2.82 o 
   8   2  11       11.15        6.47      2.90 o 
   9   2  11        2.24        5.33      3.29 o 
  10   2  11       44.79       45.77      3.41 o 
 -14   3  11       63.24       66.40      5.53 o 
 -13   3  11       24.91       26.22      3.30 o 
 -12   3  11       10.58       11.89      3.02 o 
 -11   3  11       10.68        9.05      3.71 o 
 -10   3  11       72.43       66.41      3.71 o 
  -9   3  11       21.38       19.39      3.26 o 
  -8   3  11       49.09       48.57      3.94 o 
  -7   3  11       73.30       71.85      3.40 o 
  -6   3  11      251.30      238.88     18.59 o 
  -5   3  11      297.23      294.36      3.64 o 
  -4   3  11      232.34      233.63      3.33 o 
  -3   3  11       10.95       18.08      2.93 o 
  -2   3  11      213.21      214.65      3.87 o 
  -1   3  11       79.88       96.52      4.23 o 
   0   3  11      173.68      172.82      5.31 o 
   1   3  11      436.64      426.19      5.08 o 
   2   3  11     1463.30     1350.95     95.63 o 
   3   3  11      208.81      193.29     13.25 o 
   4   3  11      731.67      709.49     10.78 o 
   5   3  11      165.56      160.63      2.92 o 
   6   3  11       18.64       15.59      2.61 o 
   7   3  11        0.73        0.62      2.58 o 
   8   3  11        0.22        1.29      2.65 o 
   9   3  11        1.68        0.43      2.91 o 
  10   3  11        0.01       -3.28      3.28 o 
 -14   4  11      127.15      119.35     17.00 o 
 -13   4  11       14.92       13.16      3.36 o 
 -12   4  11        0.26       -3.24      3.84 o 
 -11   4  11        3.42        1.31      3.61 o 
 -10   4  11       10.24       11.33      3.72 o 
  -9   4  11       16.21       19.47      4.21 o 
  -8   4  11        0.02       -2.26      3.64 o 
  -7   4  11       46.19       44.41      3.13 o 
  -6   4  11      439.25      420.33      3.75 o 
  -5   4  11       89.00       74.93      3.04 o 
  -4   4  11        1.48        0.59      3.57 o 
  -3   4  11      123.60      136.85      4.02 o 
  -2   4  11       87.62       99.43      3.38 o 
  -1   4  11       25.23       24.54      3.03 o 
   0   4  11       50.16       49.27      3.02 o 
   1   4  11       93.71       91.31      3.09 o 
   2   4  11      233.14      231.10      6.05 o 
   3   4  11      208.15      198.27     12.17 o 
   4   4  11      100.21       89.68      7.77 o 
   5   4  11       14.56       18.04      2.49 o 
   6   4  11        7.57        9.24      2.43 o 
   7   4  11       16.43       19.47      2.69 o 
   8   4  11       14.80       13.36      2.76 o 
   9   4  11       11.87       12.51      2.94 o 
  10   4  11       13.20        9.54      3.03 o 
 -13   5  11       59.87       59.07      4.57 o 
 -12   5  11        2.68        5.55      5.40 o 
 -11   5  11        4.91        7.04      4.75 o 
 -10   5  11       27.02       25.85      4.14 o 
  -9   5  11       77.44       65.17     15.48 o 
  -8   5  11       24.99       30.41      3.24 o 
  -7   5  11       16.02       13.12      2.76 o 
  -6   5  11      151.50      138.87      3.26 o 
  -5   5  11      214.74      198.38      3.41 o 
  -4   5  11      322.01      311.25      5.85 o 
  -3   5  11        1.39        3.20      2.76 o 
  -2   5  11       31.94       29.02      2.91 o 
  -1   5  11       56.63       60.99      2.97 o 
   0   5  11      172.06      172.74      3.34 o 
   1   5  11        4.35        4.55      2.71 o 
   2   5  11       20.98       21.40      2.81 o 
   3   5  11        0.43        1.75      2.73 o 
   4   5  11      137.24      137.60      3.07 o 
   5   5  11        5.11        6.11      2.53 o 
   6   5  11        0.35       -1.00      2.33 o 
   7   5  11        0.01        0.32      2.52 o 
   8   5  11        9.57       12.24      2.65 o 
   9   5  11       14.08       10.37      2.76 o 
 -12   6  11       19.18       18.41      4.18 o 
 -11   6  11        0.69       -0.27      3.78 o 
 -10   6  11        3.61        2.45      3.56 o 
  -9   6  11       21.57       21.30      3.60 o 
  -8   6  11       84.64       92.05      3.42 o 
  -7   6  11       18.40       14.83      2.71 o 
  -6   6  11        0.24        0.73      2.98 o 
  -5   6  11        5.57        4.22      2.82 o 
  -4   6  11        0.13        2.38      2.85 o 
  -3   6  11       81.32       82.92      5.85 o 
  -2   6  11       45.89       45.90      2.93 o 
  -1   6  11        0.31        2.44      2.79 o 
   0   6  11        0.78       -0.11      2.86 o 
   1   6  11       34.08       29.99      2.98 o 
   2   6  11       60.57       58.94      3.64 o 
   3   6  11       29.57       33.35      2.73 o 
   4   6  11        3.75        3.20      2.65 o 
   5   6  11        9.58       12.56      2.74 o 
   6   6  11        0.81        1.45      2.53 o 
   7   6  11       13.05        8.18      2.48 o 
   8   6  11        2.04        7.54      2.70 o 
 -11   7  11        0.59        1.21      3.60 o 
 -10   7  11       25.09       23.03      3.72 o 
  -9   7  11        5.99        5.01      3.31 o 
  -8   7  11       68.49       66.76      3.51 o 
  -7   7  11        1.30        3.02      2.70 o 
  -6   7  11       59.59       51.75      2.99 o 
  -5   7  11        0.08       -2.80      2.80 o 
  -4   7  11        9.11        8.38      2.89 o 
  -3   7  11       16.71       13.18      3.90 o 
  -2   7  11        1.11       -1.46      2.52 o 
  -1   7  11        0.43        5.06      2.81 o 
   0   7  11       75.96       73.92      2.90 o 
   1   7  11        9.42        3.93      2.83 o 
   2   7  11        0.03        4.10      2.75 o 
   3   7  11        4.10        3.69      2.69 o 
   4   7  11       75.92       85.38      3.03 o 
   5   7  11        1.25        1.61      2.73 o 
   6   7  11        5.42        4.61      2.74 o 
   7   7  11       20.89       16.93      2.81 o 
 -10   8  11        0.02        0.39      3.95 o 
  -9   8  11        0.05        0.53      3.49 o 
  -8   8  11        0.08       -1.25      2.91 o 
  -7   8  11        8.42       10.42      2.91 o 
  -6   8  11       20.13       21.20      2.93 o 
  -5   8  11       45.31       54.21      5.66 o 
  -4   8  11        3.64        3.92      3.43 o 
  -3   8  11        0.40        2.99      2.84 o 
  -2   8  11        2.12       -1.00      2.99 o 
  -1   8  11        0.30        1.48      2.85 o 
   0   8  11       52.10       49.94      4.72 o 
   1   8  11       46.91       48.72      3.64 o 
   2   8  11       42.29       45.27      3.02 o 
   3   8  11       25.94       31.93      3.02 o 
   4   8  11        1.29        2.43      2.84 o 
   5   8  11        3.29        0.82      2.79 o 
   6   8  11        9.77        9.70      2.99 o 
  -8   9  11        4.70        0.39      3.02 o 
  -7   9  11       24.56       33.64      3.19 o 
  -6   9  11        5.67        7.18      3.09 o 
  -5   9  11        0.03        0.50      3.04 o 
  -4   9  11        2.17        2.66      3.07 o 
  -3   9  11       10.99       11.50      3.12 o 
  -2   9  11        5.97        5.99      2.92 o 
  -1   9  11        2.97        3.91      3.07 o 
   0   9  11       22.24       17.50      3.06 o 
   1   9  11       31.59       33.27      4.10 o 
   2   9  11        0.88        1.95      3.08 o 
   3   9  11       32.53       36.68      2.99 o 
   4   9  11        2.12       -2.53      2.87 o 
  -4  10  11       12.70       11.87      3.33 o 
  -3  10  11        4.20        4.43      3.23 o 
  -2  10  11       13.25       14.96      3.24 o 
  -1  10  11        5.63        4.77      3.24 o 
   0  10  11       29.43       25.73      4.49 o 
 -14   0  12       35.95       31.37      4.44 o 
 -12   0  12      209.21      222.10      5.65 o 
 -10   0  12        0.97        1.81      3.65 o 
  -8   0  12      514.05      522.79      7.29 o 
  -6   0  12      654.68      697.33     16.85 o 
  -4   0  12        0.00        4.87      4.85 o 
  -2   0  12      138.33      149.89      5.01 o 
   0   0  12       71.79       90.67      4.36 o 
   2   0  12      320.04      317.89      5.13 o 
   4   0  12       17.66       13.21      4.06 o 
   6   0  12       68.77       83.63      4.55 o 
   8   0  12       57.29       59.50      6.42 o 
  10   0  12      289.60      301.71     33.66 o 
 -14   1  12        4.94        5.66      2.95 o 
 -13   1  12       18.23       14.63      2.99 o 
 -12   1  12        8.11       10.40      2.79 o 
 -11   1  12        8.36        9.32      2.63 o 
 -10   1  12       88.12       89.34      2.70 o 
  -9   1  12      149.61      144.45      3.23 o 
  -8   1  12      604.33      604.33      8.76 o 
  -7   1  12       22.81       17.72      3.11 o 
  -6   1  12       40.42       35.96      3.21 o 
  -5   1  12      456.41      454.84      6.14 o 
  -4   1  12        9.65       12.91      3.15 o 
  -3   1  12        3.34        5.68      3.22 o 
  -2   1  12        2.07        0.97      3.13 o 
  -1   1  12       39.87       35.74      2.98 o 
   0   1  12      342.41      342.85      4.47 o 
   1   1  12      282.08      285.12      3.79 o 
   2   1  12      355.21      354.27      3.91 o 
   3   1  12      171.69      185.78      3.30 o 
   4   1  12       10.18       17.34      2.77 o 
   5   1  12      142.12      154.13      3.34 o 
   6   1  12       14.65       17.06      2.86 o 
   7   1  12        0.34       -0.10      3.09 o 
   8   1  12        0.92        2.42      2.97 o 
   9   1  12       47.85       51.73      3.25 o 
  10   1  12        0.81       -0.46      3.24 o 
 -14   2  12       37.26       37.00      3.82 o 
 -13   2  12       43.41       40.14      2.96 o 
 -12   2  12       13.54       11.00      2.91 o 
 -11   2  12        1.09        2.87      2.63 o 
 -10   2  12        1.81        4.49      3.02 o 
  -9   2  12       39.63       45.21      2.98 o 
  -8   2  12      110.82      117.41      3.57 o 
  -7   2  12       17.56       17.76      2.97 o 
  -6   2  12        0.50       -1.64      3.05 o 
  -5   2  12      117.22      115.04      2.89 o 
  -4   2  12       24.10       28.19      2.93 o 
  -3   2  12        1.78        0.46      2.67 o 
  -2   2  12       36.19       37.67      7.02 o 
  -1   2  12      154.27      156.11      3.92 o 
   0   2  12      262.09      251.27      5.06 o 
   1   2  12       60.63       53.53      2.91 o 
   2   2  12      510.03      457.57     30.93 o 
   3   2  12      115.52      107.28      9.49 o 
   4   2  12       99.26       95.64     10.53 o 
   5   2  12      295.87      294.89     23.70 o 
   6   2  12       88.38       97.44      3.05 o 
   7   2  12       39.30       45.02      3.03 o 
   8   2  12       28.68       30.01      2.96 o 
   9   2  12       55.79       72.11      3.33 o 
  10   2  12        4.98        5.53      3.44 o 
 -14   3  12        7.36        3.94      3.33 o 
 -13   3  12       27.20       23.26      2.96 o 
 -12   3  12        6.58        6.07      2.83 o 
 -11   3  12      141.81      140.84      4.32 o 
 -10   3  12       60.54       65.59      3.48 o 
  -9   3  12        0.00        0.41      3.61 o 
  -8   3  12        3.01        2.48      3.25 o 
  -7   3  12      874.85      854.43     15.12 o 
  -6   3  12       14.99       10.11      2.94 o 
  -5   3  12       10.83        5.67      2.89 o 
  -4   3  12       41.77       38.66      2.73 o 
  -3   3  12       28.24       30.45      3.00 o 
  -2   3  12       92.48       96.67      3.50 o 
  -1   3  12       91.61       92.56      3.18 o 
   0   3  12       53.77       53.91      2.82 o 
   1   3  12      254.43      278.93      3.26 o 
   2   3  12        1.60        2.62      2.33 o 
   3   3  12       96.24       94.57      2.70 o 
   4   3  12        7.18       12.15      2.62 o 
   5   3  12       81.45       72.96      6.38 o 
   6   3  12        3.95        5.27      2.56 o 
   7   3  12        8.63        6.07      2.73 o 
   8   3  12        3.82        2.78      2.78 o 
   9   3  12        0.00       -2.10      3.27 o 
 -13   4  12       66.20       66.86      3.59 o 
 -12   4  12        4.26        4.16      3.81 o 
 -11   4  12        0.46       -2.79      3.86 o 
 -10   4  12       58.84       61.93      3.75 o 
  -9   4  12        2.14        3.83      3.57 o 
  -8   4  12        3.28        7.17      2.96 o 
  -7   4  12       12.58       15.69      3.85 o 
  -6   4  12      210.57      185.75      3.50 o 
  -5   4  12        2.86        1.52      3.07 o 
  -4   4  12      135.84      132.83      4.14 o 
  -3   4  12      298.05      267.86      5.72 o 
  -2   4  12      210.12      219.22      4.35 o 
  -1   4  12      243.69      248.25      4.57 o 
   0   4  12      270.16      264.18      8.00 o 
   1   4  12      104.41      102.36      3.80 o 
   2   4  12       45.66       42.70      6.07 o 
   3   4  12       51.66       50.93      2.67 o 
   4   4  12      112.88      114.10      2.98 o 
   5   4  12       52.80       58.67      2.54 o 
   6   4  12        8.73       10.71      3.09 o 
   7   4  12       18.57       20.01      2.55 o 
   8   4  12       16.96       15.40      3.00 o 
   9   4  12        0.00       -2.07      2.71 o 
 -13   5  12        7.71        6.11      4.02 o 
 -12   5  12       28.73       32.69      4.17 o 
 -11   5  12        0.04       -0.89      3.82 o 
 -10   5  12        1.09        5.57      3.98 o 
  -9   5  12        5.86        3.59      3.31 o 
  -8   5  12       39.79       28.91      3.38 o 
  -7   5  12        1.31        1.99      2.81 o 
  -6   5  12       82.82       85.38      3.18 o 
  -5   5  12       83.36       70.70      3.01 o 
  -4   5  12        0.22       -0.68      2.85 o 
  -3   5  12       60.79       56.29      3.01 o 
  -2   5  12       17.27       16.09      2.88 o 
  -1   5  12      216.74      228.20      4.60 o 
   0   5  12      148.65      150.00      5.27 o 
   1   5  12      148.98      141.70      4.23 o 
   2   5  12       65.22       71.87      3.08 o 
   3   5  12      158.78      141.58      4.03 o 
   4   5  12       22.25       19.21      2.63 o 
   5   5  12       79.76       71.79      5.66 o 
   6   5  12        6.49        2.02      2.58 o 
   7   5  12        0.49        3.48      2.64 o 
   8   5  12        1.62        2.73      2.76 o 
 -12   6  12       37.94       46.91      4.19 o 
 -11   6  12        0.19       -1.81      4.58 o 
 -10   6  12       41.49       35.12     13.28 o 
  -9   6  12        3.96        3.58      3.32 o 
  -8   6  12       71.87       72.71      3.45 o 
  -7   6  12      165.83      167.72      6.13 o 
  -6   6  12        8.81        8.82      3.04 o 
  -5   6  12        0.58       -1.17      2.97 o 
  -4   6  12        2.64        6.73      2.86 o 
  -3   6  12       14.83       13.57      2.77 o 
  -2   6  12        2.70        6.83      2.83 o 
  -1   6  12       47.61       48.32      2.98 o 
   0   6  12       33.74       41.66      3.24 o 
   1   6  12        2.08       -2.11      2.87 o 
   2   6  12        0.17       -0.93      2.95 o 
   3   6  12       10.50        8.57      2.82 o 
   4   6  12        2.66        2.71      2.71 o 
   5   6  12        7.87        6.96      2.63 o 
   6   6  12        0.00       -1.09      2.57 o 
   7   6  12        5.51        2.12      2.73 o 
 -11   7  12       22.37       13.71      5.98 o 
 -10   7  12       31.11       22.60      3.65 o 
  -9   7  12        0.90        1.58      3.53 o 
  -8   7  12        1.51        3.27      3.96 o 
  -7   7  12        1.29        4.19      2.85 o 
  -6   7  12        1.26       -0.43      2.80 o 
  -5   7  12       37.63       37.57      3.72 o 
  -4   7  12       17.26       15.89      2.92 o 
  -3   7  12        0.00        7.94      2.82 o 
  -2   7  12        1.41        0.91      2.83 o 
  -1   7  12       42.83       45.60      2.87 o 
   0   7  12       16.23       13.15      2.90 o 
   1   7  12        0.66        0.95      2.84 o 
   2   7  12       50.46       51.05      3.53 o 
   3   7  12       21.62       26.16      2.94 o 
   4   7  12       36.48       42.48      3.10 o 
   5   7  12        0.89       -0.60      2.85 o 
   6   7  12        1.27        1.41      2.77 o 
  -9   8  12       38.95       34.96      3.65 o 
  -8   8  12        8.08        7.43      2.98 o 
  -7   8  12       48.18       45.88      3.13 o 
  -6   8  12        1.01        0.36      2.84 o 
  -5   8  12       74.23       64.71      3.15 o 
  -4   8  12        2.46       -1.57      2.88 o 
  -3   8  12        1.21       -0.11      2.75 o 
  -2   8  12        3.76        6.32      2.91 o 
  -1   8  12        0.05        0.58      3.79 o 
   0   8  12        1.66        0.39      2.82 o 
   1   8  12        3.48        0.02      3.02 o 
   2   8  12        5.19        4.65      2.84 o 
   3   8  12       10.03       10.01      3.04 o 
   4   8  12        2.49        4.75      3.44 o 
  -7   9  12        8.34        5.43      3.27 o 
  -6   9  12        2.23        1.98      3.98 o 
  -5   9  12       31.10       30.25      3.19 o 
  -4   9  12        4.51        3.12      3.03 o 
  -3   9  12        0.03        1.66      3.02 o 
  -2   9  12       10.47        6.71      2.95 o 
  -1   9  12       17.61       15.14      3.09 o 
   0   9  12       23.53       22.59      4.68 o 
   1   9  12       69.81       62.29      3.31 o 
   2   9  12        0.34        5.40      3.21 o 
 -13   0  13       49.27       56.41      4.86 o 
 -11   0  13        1.57        2.38      3.94 o 
  -9   0  13        4.19        5.87      3.57 o 
  -7   0  13      404.92      434.19      9.24 o 
  -5   0  13      192.10      215.77     16.76 o 
  -3   0  13       26.26       30.47      4.33 o 
  -1   0  13      187.50      184.79      4.65 o 
   1   0  13      490.15      492.13     10.79 o 
   3   0  13       38.24       36.38      4.06 o 
   5   0  13      102.58      100.76      4.66 o 
   7   0  13        4.78        4.15      4.21 o 
   9   0  13       57.22       61.51      4.90 o 
 -14   1  13       80.42       83.29      3.51 o 
 -13   1  13       15.21       16.72      3.09 o 
 -12   1  13        0.81        3.47      2.67 o 
 -11   1  13      127.08      124.39      7.54 o 
 -10   1  13        0.02       -1.02      2.59 o 
  -9   1  13      173.63      178.40      3.44 o 
  -8   1  13        1.07        2.63      2.84 o 
  -7   1  13      447.11      429.48      5.78 o 
  -6   1  13      128.29      134.70      3.50 o 
  -5   1  13      862.26      879.38      6.96 o 
  -4   1  13       10.58       10.01      3.37 o 
  -3   1  13        0.51       36.20     11.91 o 
  -2   1  13        8.80       13.28      3.30 o 
  -1   1  13      254.06      240.86      4.56 o 
   0   1  13       77.78       71.17      3.26 o 
   1   1  13      151.02      145.37      4.22 o 
   2   1  13      116.84      115.94      3.28 o 
   3   1  13      374.58      370.71      5.22 o 
   4   1  13      108.29      112.51      3.24 o 
   5   1  13        0.05       -2.90      2.90 o 
   6   1  13       12.94       13.32      2.92 o 
   7   1  13        7.81       12.89      3.34 o 
   8   1  13       12.22        7.70      2.97 o 
   9   1  13       13.27        8.87      3.37 o 
 -14   2  13       15.46       16.83      3.36 o 
 -13   2  13        9.10        5.03      2.76 o 
 -12   2  13       67.04       69.80      4.11 o 
 -11   2  13      243.49      263.89      4.30 o 
 -10   2  13       18.92       18.12      2.88 o 
  -9   2  13        0.44        2.53      2.88 o 
  -8   2  13       53.62       56.68      3.32 o 
  -7   2  13        2.95        0.10      2.96 o 
  -6   2  13        0.28        1.13      3.11 o 
  -5   2  13      163.03      152.98      3.37 o 
  -4   2  13       33.36       49.23      2.72 o 
  -3   2  13       81.33       77.24      5.06 o 
  -2   2  13        0.24       -2.84      2.84 o 
  -1   2  13       78.30       86.69     11.37 o 
   0   2  13      298.23      303.98     30.65 o 
   1   2  13      305.45      294.97     21.10 o 
   2   2  13       56.68       47.00      6.31 o 
   3   2  13      386.41      392.25     28.36 o 
   4   2  13      133.16      130.84      3.10 o 
   5   2  13      192.00      210.36      4.18 o 
   6   2  13       15.55       20.68      2.91 o 
   7   2  13       19.55       19.13      2.98 o 
   8   2  13       24.59       35.50      3.31 o 
   9   2  13        0.03       -3.24      3.24 o 
 -13   3  13       38.54       33.35      3.65 o 
 -12   3  13      105.76      103.72      3.59 o 
 -11   3  13        6.38        7.49      3.05 o 
 -10   3  13       56.56       52.43      3.04 o 
  -9   3  13       11.89       12.73      3.11 o 
  -8   3  13       40.64       38.78      3.45 o 
  -7   3  13       15.23       13.45      3.39 o 
  -6   3  13      349.37      320.92      6.37 o 
  -5   3  13        2.93        4.41      2.96 o 
  -4   3  13     1060.23      959.24    123.35 o 
  -3   3  13      108.77       81.97     12.09 o 
  -2   3  13       90.47       86.61      3.46 o 
  -1   3  13      129.56      128.74      2.95 o 
   0   3  13       20.31       14.26      2.77 o 
   1   3  13       19.15       12.93      3.19 o 
   2   3  13       21.34       22.33      2.78 o 
   3   3  13       19.22       18.58      2.63 o 
   4   3  13       79.80       66.95      5.39 o 
   5   3  13       19.57       15.58      2.62 o 
   6   3  13        2.56        0.49      2.69 o 
   7   3  13        0.03        3.24      2.78 o 
   8   3  13       12.26        6.39      3.32 o 
 -13   4  13       10.38        5.15      3.39 o 
 -12   4  13       27.67       22.03      3.67 o 
 -11   4  13        2.54        6.81      3.56 o 
 -10   4  13       46.03       62.23      4.01 o 
  -9   4  13        5.47       13.42      3.40 o 
  -8   4  13       32.66       33.29      3.43 o 
  -7   4  13      121.16       99.45     14.36 o 
  -6   4  13       63.79       64.66      8.68 o 
  -5   4  13        3.75        4.44      2.84 o 
  -4   4  13       59.71       75.93      3.39 o 
  -3   4  13      202.29      219.35      3.32 o 
  -2   4  13       25.21       28.60      2.99 o 
  -1   4  13      186.36      203.90      6.77 o 
   0   4  13      105.14      102.12      3.86 o 
   1   4  13      111.85      104.36      6.04 o 
   2   4  13        1.39        2.93      2.52 o 
   3   4  13       33.85       26.50      2.72 o 
   4   4  13        1.03       -2.28      2.57 o 
   5   4  13       10.77        7.67      2.58 o 
   6   4  13        3.74        1.59      2.64 o 
   7   4  13        0.37       -1.99      2.68 o 
   8   4  13       12.07       12.38      2.85 o 
 -12   5  13       18.21       20.30      3.78 o 
 -11   5  13        8.65        2.58      4.02 o 
 -10   5  13        0.07        3.31      3.43 o 
  -9   5  13        3.31        3.55      3.54 o 
  -8   5  13        7.71        7.52      3.11 o 
  -7   5  13        9.42        8.65      3.05 o 
  -6   5  13       25.24       25.77      3.05 o 
  -5   5  13      173.18      170.44      6.40 o 
  -4   5  13       21.56       29.34      3.43 o 
  -3   5  13        5.01        4.65      2.85 o 
  -2   5  13       83.18       94.93      3.53 o 
  -1   5  13       21.99       26.47      2.97 o 
   0   5  13        0.03       -2.86      2.86 o 
   1   5  13       49.17       51.28      3.08 o 
   2   5  13       97.21      105.83      4.87 o 
   3   5  13      100.59      102.09     11.42 o 
   4   5  13       66.91       62.76      5.54 o 
   5   5  13        1.59        0.57      2.55 o 
   6   5  13        5.31        5.50      2.76 o 
   7   5  13        1.68       -0.03      2.81 o 
 -11   6  13        9.42        6.87      3.96 o 
 -10   6  13        0.02        6.42      3.28 o 
  -9   6  13        1.70        1.36      3.25 o 
  -8   6  13       16.23       10.88      3.45 o 
  -7   6  13        1.43        0.95      2.98 o 
  -6   6  13       92.95       97.47      3.30 o 
  -5   6  13        0.35        0.23      2.95 o 
  -4   6  13       48.13       49.55      3.18 o 
  -3   6  13        1.48        4.14      2.84 o 
  -2   6  13       18.65       20.93      4.19 o 
  -1   6  13       39.25       47.18      3.01 o 
   0   6  13       99.92      101.03      4.67 o 
   1   6  13        2.08        0.45      2.97 o 
   2   6  13        0.09        0.83      3.01 o 
   3   6  13        1.50       -3.18      3.18 o 
   4   6  13       11.83        9.94      2.76 o 
   5   6  13       46.96       41.36      3.96 o 
   6   6  13        0.39        0.43      2.62 o 
 -10   7  13        1.94        3.46      3.75 o 
  -9   7  13        3.55        3.74      3.52 o 
  -8   7  13        1.72        4.64      3.54 o 
  -7   7  13       23.55       25.71      3.09 o 
  -6   7  13       25.03       29.10      3.18 o 
  -5   7  13        2.56       -3.14      3.14 o 
  -4   7  13       13.75       13.41      3.87 o 
  -3   7  13       12.85        7.90      2.86 o 
  -2   7  13       46.29       49.71      3.45 o 
  -1   7  13        4.45        2.82      3.12 o 
   0   7  13       12.50        6.57      4.81 o 
   1   7  13       27.60       25.29      2.99 o 
   2   7  13       12.67        9.42      3.02 o 
   3   7  13       23.78       21.67      3.44 o 
   4   7  13        3.37        4.30      3.11 o 
   5   7  13        4.93        7.84      2.84 o 
  -8   8  13       21.61       24.79      3.38 o 
  -7   8  13        4.99        5.20      3.23 o 
  -6   8  13        4.11       -2.03      3.12 o 
  -5   8  13        2.17        5.37      3.08 o 
  -4   8  13       14.14       11.22      3.20 o 
  -3   8  13        0.00        1.32      3.46 o 
  -2   8  13        8.83        9.45      3.04 o 
  -1   8  13       16.68       14.37      3.10 o 
   0   8  13       27.06       24.73      3.02 o 
   1   8  13        1.80       -0.88      3.08 o 
   2   8  13       11.86       12.08      3.10 o 
   3   8  13        6.25        3.35      2.96 o 
  -5   9  13       11.04       14.67      3.11 o 
  -4   9  13       14.94       15.37      5.27 o 
  -3   9  13        3.86        5.38      3.11 o 
  -2   9  13       10.13        5.82      2.89 o 
  -1   9  13       10.10       11.66      3.09 o 
   0   9  13        0.48        0.40      3.01 o 
 -14   0  14        0.33        1.10      4.89 o 
 -12   0  14        5.47        5.90      3.92 o 
 -10   0  14        3.87        7.99      3.96 o 
  -8   0  14        0.49       -3.66      3.66 o 
  -6   0  14      132.13      134.55      5.83 o 
  -4   0  14        8.56        8.71      4.97 o 
  -2   0  14      131.63      130.20      5.00 o 
   0   0  14       62.35       49.03      4.06 o 
   2   0  14      752.32      755.38     19.30 o 
   4   0  14       55.58       62.30      5.39 o 
   6   0  14        0.20        1.84      4.25 o 
   8   0  14       30.00       30.54      4.73 o 
 -14   1  14       18.13       16.62      3.26 o 
 -13   1  14       15.48       19.73      3.09 o 
 -12   1  14        0.39       -2.06      2.73 o 
 -11   1  14       85.82       92.59      4.00 o 
 -10   1  14      136.53      155.57      2.97 o 
  -9   1  14       26.62       34.18      2.89 o 
  -8   1  14       99.91       91.16      9.31 o 
  -7   1  14        8.41       10.68      3.17 o 
  -6   1  14      457.76      449.64      4.06 o 
  -5   1  14      160.56      162.21      4.05 o 
  -4   1  14      109.46      103.02      3.57 o 
  -3   1  14        7.45        8.05      3.10 o 
  -2   1  14      197.97      188.07      3.83 o 
  -1   1  14       30.95       34.29      3.15 o 
   0   1  14      167.58      162.19      3.50 o 
   1   1  14      139.02      148.90      3.45 o 
   2   1  14        3.40        3.30      3.02 o 
   3   1  14      321.59      362.60      7.49 o 
   4   1  14       18.89       23.07      3.06 o 
   5   1  14       29.07       30.19      3.23 o 
   6   1  14       45.36       47.17      3.58 o 
   7   1  14        0.34        2.69      2.97 o 
   8   1  14        1.27       -2.91      3.20 o 
 -13   2  14       17.85       14.49      3.22 o 
 -12   2  14       88.81       85.06      3.12 o 
 -11   2  14        0.03        0.12      2.82 o 
 -10   2  14        0.06        1.22      2.83 o 
  -9   2  14       74.74       80.23      3.50 o 
  -8   2  14      133.40      131.21      3.36 o 
  -7   2  14      352.85      385.58      3.98 o 
  -6   2  14      181.77      173.35      3.49 o 
  -5   2  14        0.10        0.70      3.99 o 
  -4   2  14       27.02       29.55      3.51 o 
  -3   2  14       45.69       47.54      2.85 o 
  -2   2  14      308.90      318.93      6.53 o 
  -1   2  14       14.59       12.54      2.82 o 
   0   2  14       25.90       22.22      2.96 o 
   1   2  14      148.21      154.56      3.40 o 
   2   2  14        1.39       -1.38      2.73 o 
   3   2  14        0.94       -0.38      3.39 o 
   4   2  14       74.53       72.02      3.14 o 
   5   2  14        1.35        1.64      2.89 o 
   6   2  14        0.03       -1.72      2.98 o 
   7   2  14        6.47        6.30      3.22 o 
   8   2  14        8.72       12.01      3.26 o 
 -13   3  14        1.42        2.40      3.10 o 
 -12   3  14        6.49        8.20      3.22 o 
 -11   3  14        0.52       -0.40      3.11 o 
 -10   3  14        0.13        1.01      3.20 o 
  -9   3  14        0.01        1.07      2.97 o 
  -8   3  14       42.85       38.64      3.05 o 
  -7   3  14       63.63       61.26      3.41 o 
  -6   3  14       10.10       15.68      2.94 o 
  -5   3  14       30.11       38.03      4.97 o 
  -4   3  14       13.21       10.19      3.16 o 
  -3   3  14      443.38      397.42     66.20 o 
  -2   3  14       25.65       14.35      4.09 o 
  -1   3  14        1.88        2.08      2.59 o 
   0   3  14        0.00        2.30      2.50 o 
   1   3  14       86.04       76.71     16.03 o 
   2   3  14       40.83       29.98      6.09 o 
   3   3  14        1.41        1.29      2.57 o 
   4   3  14       57.98       59.40      5.92 o 
   5   3  14       15.12       13.38      2.67 o 
   6   3  14        1.08        1.03      3.11 o 
   7   3  14       12.45       10.02      3.12 o 
   8   3  14        1.01        1.36      3.26 o 
 -12   4  14       13.61       13.71      3.33 o 
 -11   4  14       28.80       26.69      3.79 o 
 -10   4  14       10.32       10.68      3.51 o 
  -9   4  14       99.47      108.02      3.86 o 
  -8   4  14        0.41       -1.55      3.45 o 
  -7   4  14        1.71        1.14      3.84 o 
  -6   4  14       70.65       63.53     11.36 o 
  -5   4  14       99.47      102.48     14.44 o 
  -4   4  14        7.20        8.99      2.99 o 
  -3   4  14        8.61        4.89      3.35 o 
  -2   4  14       13.10       14.26      2.83 o 
  -1   4  14        1.98        1.40      2.67 o 
   0   4  14        5.42        4.15      2.70 o 
   1   4  14       42.20       39.87      3.85 o 
   2   4  14       19.81       25.10      2.58 o 
   3   4  14       19.10       17.67      2.69 o 
   4   4  14       57.53       65.08      2.72 o 
   5   4  14        3.32        1.76      2.57 o 
   6   4  14        0.85        1.08      2.74 o 
   7   4  14        4.84        3.04      2.74 o 
 -12   5  14        5.68        8.42      4.22 o 
 -11   5  14        0.09       -0.80      3.57 o 
 -10   5  14        8.02        7.29      3.66 o 
  -9   5  14       22.91       27.09      3.77 o 
  -8   5  14       58.60       53.17      8.54 o 
  -7   5  14       32.22       25.65      6.16 o 
  -6   5  14        1.52       -1.73      3.01 o 
  -5   5  14      119.84      121.08      3.28 o 
  -4   5  14        0.57        1.91      2.92 o 
  -3   5  14        0.01        0.99      3.17 o 
  -2   5  14       38.09       33.46      2.89 o 
  -1   5  14       12.38       11.12      2.96 o 
   0   5  14       52.02       50.30      3.00 o 
   1   5  14        3.22        7.76      2.64 o 
   2   5  14        1.34        0.81      2.49 o 
   3   5  14        0.07       -2.62      2.70 o 
   4   5  14       22.87       23.77      2.75 o 
   5   5  14        1.20       -0.44      2.97 o 
   6   5  14        5.51        9.10      2.73 o 
 -11   6  14        4.16        3.05      3.89 o 
 -10   6  14        0.94        5.66      3.84 o 
  -9   6  14       21.59       22.87      3.64 o 
  -8   6  14        5.24        5.14      3.57 o 
  -7   6  14        0.16       -3.07      3.07 o 
  -6   6  14        5.31        8.37      3.08 o 
  -5   6  14        5.82        3.97      3.00 o 
  -4   6  14       72.61       73.25      3.55 o 
  -3   6  14       17.07       22.29      5.10 o 
  -2   6  14        1.56       -2.87      2.87 o 
  -1   6  14        8.00        9.76      3.04 o 
   0   6  14        0.05        0.44      2.89 o 
   1   6  14       26.50       32.76      3.13 o 
   2   6  14       18.36       22.65      3.11 o 
   3   6  14        0.91        1.81      2.78 o 
   4   6  14        6.02        9.01      2.89 o 
   5   6  14        9.33        5.98      2.83 o 
  -9   7  14        0.03        1.69      3.80 o 
  -8   7  14        2.44        2.80      3.48 o 
  -7   7  14        8.16       12.93      3.77 o 
  -6   7  14        1.94        0.47      3.03 o 
  -5   7  14       50.75       55.89      3.26 o 
  -4   7  14        8.67        7.97      3.04 o 
  -3   7  14       12.93       14.33      3.06 o 
  -2   7  14        0.20        0.72      3.07 o 
  -1   7  14        1.01        3.57      2.93 o 
   0   7  14        7.40       -0.74      3.07 o 
   1   7  14       64.28       62.00      3.22 o 
   2   7  14        1.71        1.57      3.94 o 
   3   7  14      136.67      124.46      5.68 o 
   4   7  14       13.23        4.63      3.03 o 
  -7   8  14        6.54        6.46      3.31 o 
  -6   8  14        1.46        3.23      3.23 o 
  -5   8  14        2.71        2.58      3.21 o 
  -4   8  14       13.86       14.80      3.16 o 
  -3   8  14        0.37       -2.31      3.13 o 
  -2   8  14        0.00       -2.45      3.08 o 
  -1   8  14       18.98       20.11      3.52 o 
   0   8  14        0.00       -0.38      3.12 o 
   1   8  14       18.09       14.80      3.25 o 
   2   8  14       13.86       16.01      3.38 o 
 -13   0  15       39.80       41.29      4.16 o 
 -11   0  15        6.10        7.96      3.69 o 
  -9   0  15       17.10       19.18      3.55 o 
  -7   0  15        0.00        2.05      5.46 o 
  -5   0  15       12.05        9.92      5.29 o 
  -3   0  15       80.89       73.38      4.91 o 
  -1   0  15       15.91       13.60      4.26 o 
   1   0  15       33.19       30.57      4.38 o 
   3   0  15       25.81       19.97      4.44 o 
   5   0  15      494.79      533.46      7.42 o 
   7   0  15       93.85      109.44      9.71 o 
 -13   1  15        1.65        1.00      2.98 o 
 -12   1  15        6.36        6.31      2.83 o 
 -11   1  15        4.72        4.74      2.65 o 
 -10   1  15        0.80       -0.41      2.61 o 
  -9   1  15      123.43      116.43      3.51 o 
  -8   1  15        0.03       -2.17      3.21 o 
  -7   1  15       18.68       19.45      3.04 o 
  -6   1  15       40.28       48.85      3.20 o 
  -5   1  15      183.97      175.81      3.49 o 
  -4   1  15       92.44       92.81      3.49 o 
  -3   1  15      107.87      106.69      3.62 o 
  -2   1  15      254.59      254.03      4.18 o 
  -1   1  15      251.48      246.36      5.22 o 
   0   1  15       34.64       39.03      3.28 o 
   1   1  15        7.33        0.80      2.98 o 
   2   1  15        6.39        9.08      2.88 o 
   3   1  15        5.63        4.28      3.15 o 
   4   1  15      214.48      224.67      3.92 o 
   5   1  15        2.65       -0.74      3.12 o 
   6   1  15       71.32       66.46      3.52 o 
   7   1  15        1.01        1.85      3.10 o 
 -13   2  15        5.70        3.94      2.98 o 
 -12   2  15       79.57       81.63      3.26 o 
 -11   2  15        4.59        6.15      3.18 o 
 -10   2  15       21.40       26.53      3.26 o 
  -9   2  15        2.26        0.94      2.99 o 
  -8   2  15        6.41        7.24      3.06 o 
  -7   2  15       27.42       30.36      3.26 o 
  -6   2  15       83.12       89.21      3.62 o 
  -5   2  15       45.57       38.77      3.11 o 
  -4   2  15       55.46       54.61      4.79 o 
  -3   2  15        1.55        6.28      3.05 o 
  -2   2  15       10.53        8.31      3.00 o 
  -1   2  15        5.76        8.18      2.96 o 
   0   2  15       25.97       17.71      3.06 o 
   1   2  15       44.48       43.11      3.07 o 
   2   2  15        0.31       -2.95      2.95 o 
   3   2  15       95.67       98.33      3.22 o 
   4   2  15       51.16       56.62      3.16 o 
   5   2  15       23.75       32.64      3.11 o 
   6   2  15       32.81       31.84      3.27 o 
   7   2  15        7.57        1.87      3.13 o 
 -12   3  15       20.84       19.02      3.35 o 
 -11   3  15       94.94      112.68      3.88 o 
 -10   3  15       54.47       48.59      3.31 o 
  -9   3  15       47.27       47.98      3.31 o 
  -8   3  15        1.06        1.04      3.11 o 
  -7   3  15       15.20       15.62      3.51 o 
  -6   3  15      239.87      236.61      3.47 o 
  -5   3  15       52.24       67.70      3.37 o 
  -4   3  15      128.53      125.77     11.25 o 
  -3   3  15       17.24       24.78      3.00 o 
  -2   3  15       25.39       25.15      3.42 o 
  -1   3  15       61.17       58.63      8.11 o 
   0   3  15        9.00        3.71      2.97 o 
   1   3  15        0.86        3.14      2.51 o 
   2   3  15       48.49       55.42      5.37 o 
   3   3  15        0.45        0.19      2.67 o 
   4   3  15       25.42       21.32      3.22 o 
   5   3  15        7.33        9.32      3.02 o 
   6   3  15        6.98        7.66      3.17 o 
 -12   4  15       30.94       31.74      3.97 o 
 -11   4  15        1.13       -0.38      3.31 o 
 -10   4  15       13.50       14.48      3.33 o 
  -9   4  15        6.65        3.92      3.16 o 
  -8   4  15        5.49        3.46      3.43 o 
  -7   4  15      287.02      287.83     11.35 o 
  -6   4  15       58.60       63.62      3.38 o 
  -5   4  15      201.99      191.76     24.29 o 
  -4   4  15       86.23       82.93     10.41 o 
  -3   4  15       74.56       79.39     13.60 o 
  -2   4  15        6.86        7.50      2.58 o 
  -1   4  15      352.99      365.29     32.55 o 
   0   4  15       26.14       17.47      4.05 o 
   1   4  15       58.57       60.78      3.62 o 
   2   4  15        0.60        1.05      4.03 o 
   3   4  15       16.09       10.41      2.96 o 
   4   4  15       82.22       91.10      7.84 o 
   5   4  15        6.47        1.83      2.77 o 
   6   4  15       15.97        9.77      2.85 o 
 -11   5  15        4.92        0.53      3.97 o 
 -10   5  15       10.76       13.51      3.90 o 
  -9   5  15        0.55        0.35      4.19 o 
  -8   5  15       28.22       33.65      4.87 o 
  -7   5  15       31.52       22.30      3.08 o 
  -6   5  15        4.85        7.12      2.95 o 
  -5   5  15      117.28      114.01      5.47 o 
  -4   5  15       61.05       61.54      3.15 o 
  -3   5  15       91.67       90.47      3.85 o 
  -2   5  15       85.56       90.67      3.18 o 
  -1   5  15        3.53        2.66      2.96 o 
   0   5  15       14.95       11.52      3.92 o 
   1   5  15        0.10       -2.52      2.76 o 
   2   5  15        7.16        3.72      3.08 o 
   3   5  15       14.10       13.51      2.81 o 
   4   5  15       11.62        6.55      2.96 o 
   5   5  15        1.98       -2.91      2.91 o 
 -10   6  15        7.88       10.54      4.43 o 
  -9   6  15        7.10        6.29      4.32 o 
  -8   6  15       71.55       63.48     13.02 o 
  -7   6  15        6.07        2.25      3.76 o 
  -6   6  15       26.56       23.19      3.22 o 
  -5   6  15        1.00       -2.10      3.12 o 
  -4   6  15       29.63       32.40      4.08 o 
  -3   6  15       15.95       17.46      3.06 o 
  -2   6  15        0.00       -3.16      3.16 o 
  -1   6  15       26.19       35.69      3.13 o 
   0   6  15       26.26       23.12      4.11 o 
   1   6  15       37.74       40.52      5.29 o 
   2   6  15        1.08       -0.73      2.70 o 
   3   6  15       27.02       26.91      7.47 o 
   4   6  15        4.15        4.96      3.10 o 
  -8   7  15        0.00       -0.12      3.81 o 
  -7   7  15        0.25        6.61      3.32 o 
  -6   7  15       13.82       11.84      3.14 o 
  -5   7  15        4.51        1.14      3.16 o 
  -4   7  15       22.67       29.56      3.09 o 
  -3   7  15       38.52       38.36      3.11 o 
  -2   7  15       20.31       29.91      3.53 o 
  -1   7  15        0.91        4.56      3.10 o 
   0   7  15       28.89       21.52      3.26 o 
   1   7  15       18.30       16.49      3.30 o 
   2   7  15       36.03       40.18      3.36 o 
  -5   8  15        1.60        2.69      3.33 o 
  -4   8  15        2.98        3.14      3.13 o 
  -3   8  15       12.02        9.76      3.28 o 
  -2   8  15       14.92       14.12      3.23 o 
  -1   8  15        3.13        5.97      3.26 o 
 -12   0  16       25.89       22.65      4.35 o 
 -10   0  16        6.10        3.89      4.02 o 
  -8   0  16       87.02       95.63      3.86 o 
  -6   0  16        3.14        7.88      5.38 o 
  -4   0  16       64.25       45.83      6.75 o 
  -2   0  16       17.20       16.75      4.79 o 
   0   0  16      114.65      124.93      5.76 o 
   2   0  16      197.50      213.71      5.17 o 
   4   0  16       12.30        7.63      4.67 o 
   6   0  16       12.61        3.12      4.81 o 
 -12   1  16        1.04       -0.03      2.99 o 
 -11   1  16        0.81       -0.31      2.64 o 
 -10   1  16       32.58       32.34      2.83 o 
  -9   1  16        5.86       10.87      3.26 o 
  -8   1  16        8.91        6.40      3.56 o 
  -7   1  16      101.93      105.66      3.39 o 
  -6   1  16       59.46       59.61      3.38 o 
  -5   1  16       11.31        8.22      3.05 o 
  -4   1  16       60.01       74.50      3.56 o 
  -3   1  16        1.74        3.33      3.38 o 
  -2   1  16       45.49       45.83      3.61 o 
  -1   1  16       56.80       61.31      3.43 o 
   0   1  16        9.97       14.31      3.22 o 
   1   1  16        3.77        0.93      2.88 o 
   2   1  16        0.69       -1.78      2.92 o 
   3   1  16       56.45       60.75      4.44 o 
   4   1  16      103.96      110.52      4.63 o 
   5   1  16        9.80        9.85      3.59 o 
   6   1  16        0.13        4.04      3.27 o 
 -12   2  16       40.51       37.61      3.02 o 
 -11   2  16       28.92       28.50      2.98 o 
 -10   2  16        7.08        5.19      3.16 o 
  -9   2  16        3.64        2.03      3.05 o 
  -8   2  16       21.32       21.28      3.30 o 
  -7   2  16       14.82       14.10      3.40 o 
  -6   2  16        0.10       -0.39      3.47 o 
  -5   2  16       11.46       10.04      3.02 o 
  -4   2  16        0.14       -2.11      2.95 o 
  -3   2  16        0.26        1.14      3.91 o 
  -2   2  16       22.19       33.12      3.18 o 
  -1   2  16      111.19       95.97      5.46 o 
   0   2  16       36.46       41.12      4.20 o 
   1   2  16        0.16        0.46      2.98 o 
   2   2  16       25.48       20.42      3.08 o 
   3   2  16       21.22       24.08      3.04 o 
   4   2  16       94.80      102.27      4.15 o 
   5   2  16       19.42       20.78      3.22 o 
   6   2  16        8.64       11.05      3.34 o 
 -12   3  16        0.00       -2.14      3.64 o 
 -11   3  16       46.39       35.55      3.38 o 
 -10   3  16      165.02      184.11      6.61 o 
  -9   3  16       14.21        9.80      3.25 o 
  -8   3  16       79.96       89.97      5.32 o 
  -7   3  16       14.11       14.32      3.47 o 
  -6   3  16       28.44       34.94      3.30 o 
  -5   3  16        1.53       -1.59      3.01 o 
  -4   3  16        1.69       -1.48      2.93 o 
  -3   3  16      248.87      266.62      7.89 o 
  -2   3  16       51.17       50.02      3.22 o 
  -1   3  16       10.25       13.02      2.96 o 
   0   3  16        6.94        2.86      3.02 o 
   1   3  16        2.63        3.27      2.89 o 
   2   3  16       64.19       67.27      3.84 o 
   3   3  16       31.16       24.89      3.18 o 
   4   3  16        1.46        3.13      3.17 o 
   5   3  16      100.40       94.00      4.86 o 
 -11   4  16       12.00        8.29      3.41 o 
 -10   4  16        0.30        2.24      3.43 o 
  -9   4  16        3.14        6.70      3.64 o 
  -8   4  16      101.52       98.73      8.08 o 
  -7   4  16       78.20       77.92      3.82 o 
  -6   4  16        1.45        3.37      3.01 o 
  -5   4  16        0.03        0.30      4.01 o 
  -4   4  16        1.25       -2.61      2.61 o 
  -3   4  16      124.57      102.35     17.59 o 
  -2   4  16      291.33      287.60     48.74 o 
  -1   4  16       38.90       27.93      5.94 o 
   0   4  16        9.44       11.63      4.41 o 
   1   4  16        0.01       -2.58      2.58 o 
   2   4  16       15.65       10.00      3.46 o 
   3   4  16       30.53       32.21      4.68 o 
   4   4  16        3.11       -1.64      2.99 o 
   5   4  16        1.16        3.78      2.81 o 
 -10   5  16        0.66        5.24      4.80 o 
  -9   5  16        4.17        7.33      4.23 o 
  -8   5  16        0.34       -4.15      4.15 o 
  -7   5  16        7.49        4.55      3.45 o 
  -6   5  16       87.08       91.58     14.29 o 
  -5   5  16        2.99        0.74      3.04 o 
  -4   5  16       17.81       19.80      6.19 o 
  -3   5  16       13.68        9.84      4.01 o 
  -2   5  16        1.19        0.59      2.76 o 
  -1   5  16        2.15        1.29      2.65 o 
   0   5  16       13.53        5.88      3.59 o 
   1   5  16        3.70        1.48      3.18 o 
   2   5  16        3.61        2.84      3.36 o 
   3   5  16       20.38       16.06      3.76 o 
   4   5  16       32.52       33.30      6.06 o 
  -8   6  16       25.61       24.83      7.28 o 
  -7   6  16       28.49       14.90      4.75 o 
  -6   6  16       34.98       25.89      6.05 o 
  -5   6  16       13.74       11.86      3.10 o 
  -4   6  16        4.67        4.00      3.06 o 
  -3   6  16       65.93       65.32      3.21 o 
  -2   6  16       41.75       44.09      3.04 o 
  -1   6  16        6.19        1.45      3.05 o 
   0   6  16        6.36        1.74      2.72 o 
   1   6  16        0.77       -1.37      2.95 o 
   2   6  16        3.21        2.81      2.90 o 
  -6   7  16       24.47       28.87      3.42 o 
  -5   7  16        0.06        1.28      3.23 o 
  -4   7  16       59.79       64.51      3.27 o 
  -3   7  16        4.59        2.64      3.21 o 
  -2   7  16        2.20       -0.59      3.23 o 
  -1   7  16       12.94       11.41      3.34 o 
   0   7  16       22.23       14.84      3.30 o 
 -11   0  17        0.01       -1.57      4.09 o 
  -9   0  17        0.83        3.64      3.66 o 
  -7   0  17       31.41       21.91      8.49 o 
  -5   0  17        0.28        0.16      5.22 o 
  -3   0  17       34.92       40.41      8.67 o 
  -1   0  17       33.73       28.92      4.64 o 
   1   0  17       32.86       33.81      4.78 o 
   3   0  17        3.94        1.57      5.71 o 
   5   0  17       59.42       58.38      5.10 o 
 -11   1  17       59.46       60.07      3.30 o 
 -10   1  17       25.88       33.15      3.10 o 
  -9   1  17        4.50        3.65      3.12 o 
  -8   1  17        0.01       -0.09      3.20 o 
  -7   1  17       24.60       22.15      3.34 o 
  -6   1  17        1.22        2.82      3.13 o 
  -5   1  17        3.06        1.78      3.05 o 
  -4   1  17        0.00        0.19      3.00 o 
  -3   1  17       11.40       14.55      3.47 o 
  -2   1  17       32.09       30.15      3.54 o 
  -1   1  17        6.33        7.23      3.44 o 
   0   1  17       30.45       36.67      3.38 o 
   1   1  17        0.10        3.68      3.25 o 
   2   1  17        3.10        2.12      3.24 o 
   3   1  17        3.26        6.99      3.61 o 
   4   1  17       18.76       12.83      3.71 o 
   5   1  17       29.16       31.92      4.10 o 
 -11   2  17       18.09       16.77      2.99 o 
 -10   2  17       38.90       42.97      3.35 o 
  -9   2  17        9.48        9.22      3.32 o 
  -8   2  17        7.95       10.49      3.31 o 
  -7   2  17        0.18       -2.25      3.52 o 
  -6   2  17       15.42       16.74      3.72 o 
  -5   2  17       24.86       26.14      6.36 o 
  -4   2  17        6.00        0.97      2.95 o 
  -3   2  17      232.04      238.02      3.67 o 
  -2   2  17        1.46        1.38      3.19 o 
  -1   2  17       60.69       68.40      5.44 o 
   0   2  17        0.12       -0.06      3.06 o 
   1   2  17        2.39        3.93      3.02 o 
   2   2  17       11.46        9.75      3.18 o 
   3   2  17       40.10       35.91      3.30 o 
   4   2  17       43.42       43.52      4.95 o 
 -11   3  17        7.33        6.41      3.51 o 
 -10   3  17        3.37       10.91      3.42 o 
  -9   3  17        7.91        4.27      3.55 o 
  -8   3  17        0.00        3.76      3.66 o 
  -7   3  17       57.74       60.49      3.64 o 
  -6   3  17        0.08       -2.56      3.27 o 
  -5   3  17        4.81        5.09      2.76 o 
  -4   3  17        5.99        4.83      3.13 o 
  -3   3  17        3.51        4.62      3.70 o 
  -2   3  17       10.78        9.15      3.13 o 
  -1   3  17        3.13       10.16      3.77 o 
   0   3  17        9.79        4.48      2.95 o 
   1   3  17       13.93       16.20      3.20 o 
   2   3  17        5.17        1.31      3.73 o 
   3   3  17        2.52        4.53      3.28 o 
   4   3  17        0.45       -1.31      3.31 o 
 -10   4  17       46.66       49.50      4.79 o 
  -9   4  17       11.66       13.50      3.69 o 
  -8   4  17        0.71       -2.32      3.59 o 
  -7   4  17        6.38       -0.75      3.32 o 
  -6   4  17        0.20       -2.22      3.65 o 
  -5   4  17        0.02       -0.35      2.99 o 
  -4   4  17        2.15        1.71      3.17 o 
  -3   4  17        7.78       13.76      2.92 o 
  -2   4  17       33.19       38.75      5.83 o 
  -1   4  17       27.53       27.26      5.41 o 
   0   4  17        1.25        1.62      2.77 o 
   1   4  17        3.72        3.07      2.86 o 
   2   4  17        4.40       -1.26      2.90 o 
   3   4  17        9.06        1.59      3.43 o 
  -9   5  17        3.91        6.48      3.69 o 
  -8   5  17       33.85       25.39      4.21 o 
  -7   5  17       61.35       58.69      3.49 o 
  -6   5  17        1.45        0.16      3.22 o 
  -5   5  17        5.91        7.12      2.86 o 
  -4   5  17        2.65        7.82      2.63 o 
  -3   5  17       44.95       39.76      6.46 o 
  -2   5  17        0.00       -2.70      2.70 o 
  -1   5  17        0.80        2.97      2.66 o 
   0   5  17       13.83        4.17      2.91 o 
   1   5  17        6.11        5.22      2.90 o 
   2   5  17        0.00        3.05      2.94 o 
  -7   6  17        6.54       -0.12      3.47 o 
  -6   6  17        5.30        3.38      3.24 o 
  -5   6  17       29.45       17.21      5.42 o 
  -4   6  17      120.03       87.34     18.22 o 
  -3   6  17       59.94       44.27      5.79 o 
  -2   6  17      178.90      163.85     14.66 o 
  -1   6  17        0.61       -1.59      2.95 o 
   0   6  17        9.36        3.96      2.96 o 
 -10   0  18       62.13       53.93      6.65 o 
  -8   0  18        1.33        1.66      3.94 o 
  -6   0  18        0.18       -3.04      5.60 o 
  -4   0  18      114.35      126.23      6.38 o 
  -2   0  18       13.86       16.43      5.20 o 
   0   0  18        1.47        0.19      4.75 o 
   2   0  18       33.54       20.48      4.90 o 
 -10   1  18        5.92        3.97      2.86 o 
  -9   1  18       40.47       41.95      3.47 o 
  -8   1  18        0.22        2.43      3.49 o 
  -7   1  18        0.00        2.30      3.37 o 
  -6   1  18        5.36        1.14      3.34 o 
  -5   1  18        8.11       10.02      3.48 o 
  -4   1  18       24.94       28.30      3.40 o 
  -3   1  18        5.87       -0.31      3.95 o 
  -2   1  18       11.04        7.99      3.62 o 
  -1   1  18       16.29       16.32      3.77 o 
   0   1  18        8.25        5.28      3.58 o 
   1   1  18       17.55       22.61      3.73 o 
   2   1  18       25.83       23.08      3.75 o 
   3   1  18        0.17        0.31      3.63 o 
 -10   2  18        1.23        0.99      3.53 o 
  -9   2  18       29.31       35.48      3.65 o 
  -8   2  18       12.33       14.10      3.87 o 
  -7   2  18        3.88        0.54      3.60 o 
  -6   2  18        0.98       -1.51      3.69 o 
  -5   2  18        4.32        0.90      4.40 o 
  -4   2  18       13.25       10.57      3.26 o 
  -3   2  18       60.16       56.10      3.44 o 
  -2   2  18       13.55       12.69      3.30 o 
  -1   2  18        6.64        6.99      3.26 o 
   0   2  18        1.33       -2.72      3.16 o 
   1   2  18       10.61        7.98      3.25 o 
   2   2  18        9.91        7.36      3.59 o 
   3   2  18        0.50       -2.42      3.26 o 
  -9   3  18        5.42        6.73      3.91 o 
  -8   3  18       18.55       15.29      3.77 o 
  -7   3  18        0.05       -1.78      3.74 o 
  -6   3  18       21.13       27.38      3.58 o 
  -5   3  18        0.01        1.45      3.07 o 
  -4   3  18        3.11        4.33      3.12 o 
  -3   3  18       49.61       45.26      3.32 o 
  -2   3  18        0.04        0.54      3.16 o 
  -1   3  18        9.51        7.35      3.23 o 
   0   3  18        1.25        5.21      3.56 o 
   1   3  18       13.62       19.22      3.47 o 
   2   3  18        0.76       -2.53      3.30 o 
  -8   4  18       23.60       26.27      3.90 o 
  -7   4  18       18.56       18.92      3.79 o 
  -6   4  18        8.20        6.52      3.16 o 
  -5   4  18        6.70        2.60      3.20 o 
  -4   4  18        4.10        1.27      2.95 o 
  -3   4  18        2.15        3.86      3.19 o 
  -2   4  18       37.58       34.68      3.34 o 
  -1   4  18        6.10        5.91      3.55 o 
   0   4  18        1.50       -0.70      3.04 o 
   1   4  18        3.34       -1.02      3.42 o 
  -7   5  18       27.90       32.15      7.08 o 
  -6   5  18        9.16        3.14      3.25 o 
  -5   5  18        0.97        1.81      3.07 o 
  -4   5  18       41.82       35.96      5.50 o 
  -3   5  18       19.64       12.95      3.28 o 
  -2   5  18        2.14        1.49      2.93 o 
  -1   5  18        0.57       -1.27      2.91 o 
   0   5  18        1.15       -0.05      2.91 o 
  -9   0  19       48.24       61.94      5.00 o 
  -7   0  19       48.39       45.90      4.34 o 
  -5   0  19        7.88        8.21      5.92 o 
  -3   0  19        7.61        3.15      5.85 o 
  -1   0  19        2.15       -0.16      5.06 o 
   1   0  19        0.81        2.47      4.68 o 
  -9   1  19        0.79       -3.10      3.10 o 
  -8   1  19        9.40       11.18      3.52 o 
  -7   1  19       44.30       46.21      3.69 o 
  -6   1  19        1.03       -2.18      3.60 o 
  -5   1  19       36.46       40.29      4.02 o 
  -4   1  19        1.70       -0.59      3.38 o 
  -3   1  19       52.04       48.61      3.35 o 
  -2   1  19       14.15       10.19      3.59 o 
  -1   1  19        3.79        5.91      3.90 o 
   0   1  19       21.80       24.23      4.24 o 
   1   1  19       56.16       51.60      4.18 o 
  -8   2  19       14.11       11.79      4.44 o 
  -7   2  19        0.02       -3.56      3.56 o 
  -6   2  19        0.01       -3.61      3.70 o 
  -5   2  19        6.86        8.93      3.53 o 
  -4   2  19        5.17        2.94      3.24 o 
  -3   2  19       62.30       66.59      3.57 o 
  -2   2  19        5.21        4.70      3.40 o 
  -1   2  19        1.29        0.58      3.42 o 
   0   2  19        0.01       -3.04      3.18 o 
   1   2  19        7.74        6.87      3.42 o 
  -7   3  19        3.97        3.39      3.78 o 
  -6   3  19        3.06        9.18      3.73 o 
  -5   3  19        3.75       12.16      3.98 o 
  -4   3  19       35.27       31.18      3.32 o 
  -3   3  19        0.49       -2.61      3.43 o 
  -2   3  19       23.50       13.47      3.40 o 
  -1   3  19       61.60       58.55      3.70 o 
   0   3  19        1.71        3.35      3.35 o 
  -6   4  19        6.42        7.16      3.68 o 
  -5   4  19        4.97        0.52      3.29 o 
  -4   4  19       12.76        9.09      3.49 o 
  -3   4  19        7.00        6.73      3.17 o 
  -2   4  19        5.59        5.68      3.18 o 
  -6   0  20        6.73        6.50      4.54 o 
  -4   0  20       79.73       83.39      7.25 o 
  -2   0  20        4.92        1.54      6.48 o 
  -6   1  20        4.89        8.18      3.91 o 
  -5   1  20        2.70        6.22      3.67 o 
  -4   1  20        4.87        7.06      3.70 o 
  -3   1  20        0.97        3.09      3.58 o 
  -2   1  20        8.69        9.35      3.55 o 
  -1   1  20        3.63       10.05      3.56 o 
  -5   2  20       26.52       20.71      4.24 o 
  -4   2  20       77.07       59.52     15.97 o 
  -3   2  20        0.05       -3.25      3.25 o 
                                                 
